# Supplementary material for: μ2-Acetato-κ2 O:O′-(4,4′-bipyridyl-κN)tris­(diethyl di­thio­phosphato-κ2 S,S′)-μ3-sulfido-tri-μ2-sulfido-trimolybdenum(IV) diethyl ether monosolvate
Source: Acta Crystallogr Sect E Struct Rep Online. 2014 Jun 4;70(Pt 7):m240–1. doi: 10.1107/S1600536814012501 (PMC4120534; doi:10.1107/S1600536814012501)
Supplement: Supplementary file 1 [file e-70-0m240-sup1.cif]

##############################################################################
#                                                                            #
# This CIF contains the data in a paper accepted for publication in          #
# Acta Crystallographica Section E. It conforms to the requirements of       #
# Notes for Authors for Acta Crystallographica Section E, and has been       #
# peer reviewed under the auspices of the IUCr Commission on Journals.       #
#                                                                            #
# Full details of the Crystallographic Information File format               #
# are given in the paper "The Crystallographic Information File (CIF):       #
# a New Standard Archive File for Crystallography" by S. R. Hall, F. H.      #
# Allen and I. D. Brown [Acta Cryst. (1991), A47, 655-685].                  #
#                                                                            #
# The current version of the core CIF dictionary is obtainable from          #
# ftp://ftp.iucr.org/pub/cif_core.dic.                                       #
#                                                                            #
# Software is freely available for graphical display of the structure(s)     #
# in this CIF. For information consult the CIF software page                 #
# http://www.iucr.org/resources/cif/software.                                #
#                                                                            #
# This file may be used for bona fide research purposes within the           #
# scientific community so long as proper attribution is given to the journal # 
# article from which it was obtained.                                        #
#                                                                            #
##############################################################################
data_General
_audit_creation_method     'by CrystalStructure 4.0'
_journal_date_recd_electronic     2014-05-19
_journal_date_accepted     2014-05-29
_journal_name_full     'Acta Crystallographica, Section E'
_journal_year     2014
_journal_volume     70
_journal_issue      7
_journal_page_first     m240
_journal_page_last     m241
_journal_paper_category     QM
_journal_paper_doi     10.1107/S1600536814012501
_journal_coeditor_code     CV5459
_publ_contact_author_name     'Keisuke Kawamoto'
_publ_contact_author_address
;
Department of Chemistry, Graduate School of Science, Osaka City University,
Sumiyoshi-Ku, Osaka 558-8585, Japan
;
_publ_contact_author_email     'keisuke@sci.osaka-cu.ac.jp'
_publ_contact_author_fax     '+08-6-6605-3619'
_publ_contact_author_phone     '+08-6-6605-3619'
_publ_section_title
;\
\m~2~-Acetato-\k^2^<i>O</i>:<i>O</i>'-(4,4'-bipyridyl-\k<i>N</i>)tris(diethyl
dithiophosphato-\k^2^<i>S</i>,<i>S</i>')-\m~3~-sulfido-tri-\m~2~-sulfido-\
trimolybdenum(IV) diethyl ether solvate
;
loop_
    _publ_author_name
    _publ_author_address
    'Keisuke Kawamoto'
;
Department of Chemistry, Graduate School of Science, Osaka City University,
Sumiyoshi-Ku, Osaka 558-8585, Japan
;
    'Isamu Kinoshita'
;
Department of Chemistry, Graduate School of Science, Osaka City University,
Sumiyoshi-Ku, Osaka 558-8585, Japan
;
_publ_section_synopsis
;
;
data_I
_database_code_depnum_ccdc_archive     'CCDC 1005735'
_chemical_name_systematic
;\
\m~2~-Acetato-\k^2^<i>O</i>:<i>O</i>'-(4,4'-bipyridyl-\k<i>N</i>)tris(diethyl
dithiophosphato-\k^2^<i>S</i>,<i>S</i>')-\m~3~-sulfido-tri-\m~2~-sulfido-\
trimolybdenum(IV) diethyl ether solvate
;
_chemical_formula_moiety     'C24 H41 Mo3 N2 O8 P3 S10, C4 H10 O'
_chemical_formula_sum     'C28 H51 Mo3 N2 O9 P3 S10'
_chemical_formula_iupac
                   '[Mo3 (C2 H3 O2) (C4 H10 O2 P S2)3 S4 (C10 H8 N2)], C4 H10 O'
_chemical_formula_weight     1261.06
_chemical_melting_point     ?
_symmetry_cell_setting     monoclinic
_symmetry_space_group_name_H-M     'P 21/c'
_symmetry_space_group_name_Hall     '-P 2ybc'
loop_
    _symmetry_equiv_pos_site_id
    _symmetry_equiv_pos_as_xyz
    1 '+X,+Y,+Z'
    2 '-X,1/2+Y,1/2-Z'
    3 '-X,-Y,-Z'
    4 '+X,1/2-Y,1/2+Z'
_cell_length_a     13.1573(16)
_cell_length_b     27.647(3)
_cell_length_c     14.2153(17)
_cell_angle_alpha     90.0000
_cell_angle_beta     107.7183(16)
_cell_angle_gamma     90.0000
_cell_volume     4925.6(10)
_cell_formula_units_Z     4
_cell_measurement_reflns_used     12390
_cell_measurement_theta_min     3.04
_cell_measurement_theta_max     27.48
_cell_measurement_temperature     153
_exptl_crystal_description     platelet
_exptl_crystal_colour     red
_exptl_crystal_size_max     0.190
_exptl_crystal_size_mid     0.160
_exptl_crystal_size_min     0.030
_exptl_crystal_density_diffrn     1.700
_exptl_crystal_density_meas     ?
_exptl_crystal_density_method     'not measured'
_exptl_crystal_F_000     2544.00
_exptl_absorpt_coefficient_mu     1.317
_exptl_absorpt_correction_type     multi-scan
_exptl_absorpt_process_details     '(<i>REQAB</i>; Rigaku, 1998)'
_exptl_absorpt_correction_T_min     0.778
_exptl_absorpt_correction_T_max     0.961
_diffrn_ambient_temperature     153
_diffrn_radiation_type     'Mo K\a'
_diffrn_radiation_wavelength     0.71075
_diffrn_measurement_device_type     'Rigaku Saturn724'
_diffrn_measurement_method     \w
_diffrn_detector_area_resol_mean     7.111
_diffrn_reflns_number     40597
_diffrn_reflns_av_R_equivalents     0.0409
_diffrn_reflns_theta_max     27.50
_diffrn_reflns_theta_full     27.50
_diffrn_measured_fraction_theta_max     0.995
_diffrn_measured_fraction_theta_full     0.995
_diffrn_reflns_limit_h_min     -16
_diffrn_reflns_limit_h_max     17
_diffrn_reflns_limit_k_min     -35
_diffrn_reflns_limit_k_max     35
_diffrn_reflns_limit_l_min     -18
_diffrn_reflns_limit_l_max     18
_diffrn_standards_number     0
_diffrn_standards_interval_count     .
_diffrn_standards_decay_%     ?
_refine_special_details
;
Refinement was performed using all reflections. The weighted <i>R</i>-factor
(<i>wR</i>) and goodness of fit (<i>S</i>) are based on <i>F</i>^2^.
<i>R</i>-factor (gt) are based on <i>F</i>. The threshold expression of
<i>F</i>^2^ > 2.0 \s(<i>F</i>^2^) is used only for calculating <i>R</i>-factor
(gt).
;
_reflns_number_total     11260
_reflns_number_gt     9267
_reflns_threshold_expression     F^2^>2\s(F^2^)
_refine_ls_structure_factor_coef     Fsqd
_refine_ls_R_factor_gt     0.0401
_refine_ls_wR_factor_ref     0.0945
_refine_ls_goodness_of_fit_ref     1.079
_refine_ls_number_reflns     11260
_refine_ls_number_parameters     506
_refine_ls_number_restraints     1
_refine_ls_hydrogen_treatment     constr
_refine_ls_weighting_scheme     calc
_refine_ls_weighting_details
            'w = 1/[\s^2^(Fo^2^)+(0.0350P)^2^+9.5598P] where P=(Fo^2^+2Fc^2^)/3'
_atom_sites_solution_hydrogens     geom
_atom_sites_solution_primary     direct
_atom_sites_solution_secondary     difmap
_refine_ls_shift/su_max     0.000
_refine_diff_density_max     0.780
_refine_diff_density_min     -0.730
_refine_ls_extinction_method     none
_refine_ls_extinction_coef     ?
loop_
    _atom_type_symbol
    _atom_type_description
    _atom_type_scat_dispersion_real
    _atom_type_scat_dispersion_imag
    _atom_type_scat_source
    'C' 'C' 0.0033 0.0016
;
International Tables for Crystallography
(1992, Vol. C, Tables 4.2.6.8 and 6.1.1.4)
;
    'H' 'H' 0.0000 0.0000
;
International Tables for Crystallography
(1992, Vol. C, Table 6.1.1.4)
;
    'Mo' 'Mo' -1.6832 0.6857
;
International Tables for Crystallography
(1992, Vol. C, Tables 4.2.6.8 and 6.1.1.4)
;
    'N' 'N' 0.0061 0.0033
;
International Tables for Crystallography
(1992, Vol. C, Tables 4.2.6.8 and 6.1.1.4)
;
    'O' 'O' 0.0106 0.0060
;
International Tables for Crystallography
(1992, Vol. C, Tables 4.2.6.8 and 6.1.1.4)
;
    'P' 'P' 0.1023 0.0942
;
International Tables for Crystallography
(1992, Vol. C, Tables 4.2.6.8 and 6.1.1.4)
;
    'S' 'S' 0.1246 0.1234
;
International Tables for Crystallography
(1992, Vol. C, Tables 4.2.6.8 and 6.1.1.4)
;
_computing_data_collection     'CrystalClear (Rigaku, 2010)'
_computing_cell_refinement     'CrystalClear (Rigaku, 2010)'
_computing_data_reduction     'CrystalClear (Rigaku, 2010)'
_computing_structure_solution     'SIR92 (Altomare <i>et al.</i>, 1994)'
_computing_structure_refinement     'SHELXL97 (Sheldrick, 2008)'
_computing_molecular_graphics     'CrystalStructure (Rigaku, 2010)'
_computing_publication_material     'CrystalStructure (Rigaku, 2010)'
loop_
    _atom_site_type_symbol
    _atom_site_label
    _atom_site_fract_x
    _atom_site_fract_y
    _atom_site_fract_z
    _atom_site_U_iso_or_equiv
    _atom_site_adp_type
    _atom_site_calc_flag
    _atom_site_refinement_flags
    _atom_site_occupancy
    _atom_site_symmetry_multiplicity
    _atom_site_disorder_assembly
    _atom_site_disorder_group
    Mo Mo2 0.10154(2) -0.060421(11) 0.19523(2) 0.01958(8) Uani d . 1.0 4 . .
    Mo Mo1 0.24940(2) 0.009996(11) 0.23468(2) 0.01978(8) Uani d . 1.0 4 . .
    Mo Mo3 0.04169(2) 0.033251(11) 0.21877(2) 0.01827(7) Uani d . 1.0 4 . .
    S S1 0.21446(7) -0.04305(3) 0.10469(6) 0.02303(18) Uani d . 1.0 4 . .
    S S2 0.15391(7) -0.01529(3) 0.34076(6) 0.02047(17) Uani d . 1.0 4 . .
    S S3 -0.03765(7) -0.01806(3) 0.09060(6) 0.02140(18) Uani d . 1.0 4 . .
    S S4 0.15061(7) 0.07198(3) 0.14388(6) 0.02183(18) Uani d . 1.0 4 . .
    S S5 -0.00065(8) -0.10961(4) 0.28613(7) 0.0287(2) Uani d . 1.0 4 . .
    S S6 0.04814(8) -0.13499(4) 0.08405(7) 0.0290(2) Uani d . 1.0 4 . .
    S S7 0.35744(8) 0.06451(4) 0.37431(7) 0.0276(2) Uani d . 1.0 4 . .
    S S8 0.40698(8) 0.03446(4) 0.17530(7) 0.0302(2) Uani d . 1.0 4 . .
    S S9 -0.10014(8) 0.09694(3) 0.13671(7) 0.02602(19) Uani d . 1.0 4 . .
    S S10 -0.10271(8) 0.01686(4) 0.30145(7) 0.0263(2) Uani d . 1.0 4 . .
    P P1 -0.02992(9) -0.15765(4) 0.17586(7) 0.0280(2) Uani d . 1.0 4 . .
    P P2 0.46696(8) 0.06937(4) 0.30288(8) 0.0290(3) Uani d . 1.0 4 . .
    P P3 -0.17135(8) 0.07802(4) 0.23600(7) 0.0267(2) Uani d . 1.0 4 . .
    O O1 0.2373(2) -0.10679(10) 0.28332(19) 0.0275(6) Uani d . 1.0 4 . .
    O O2 0.3601(3) -0.04657(10) 0.31748(19) 0.0292(6) Uani d . 1.0 4 . .
    O O3 -0.0006(3) -0.21110(10) 0.2143(3) 0.0379(7) Uani d . 1.0 4 . .
    O O4 -0.1523(3) -0.16713(11) 0.1248(2) 0.0357(7) Uani d . 1.0 4 . .
    O O5 0.5800(3) 0.05161(11) 0.3666(3) 0.0394(8) Uani d . 1.0 4 . .
    O O6 0.5017(3) 0.12277(11) 0.2904(3) 0.0391(7) Uani d . 1.0 4 . .
    O O7 -0.1620(3) 0.12055(10) 0.3116(2) 0.0349(7) Uani d . 1.0 4 . .
    O O8 -0.2960(2) 0.07256(11) 0.1910(2) 0.0346(7) Uani d . 1.0 4 . .
    O O9 0.5009(4) 0.22604(17) 0.9179(4) 0.0829(14) Uani d . 1.0 4 . .
    N N1 0.0886(3) 0.09178(11) 0.3430(2) 0.0212(6) Uani d . 1.0 4 . .
    N N2 0.2054(4) 0.27667(14) 0.7073(3) 0.0439(10) Uani d . 1.0 4 . .
    C C1 0.3303(4) -0.08972(15) 0.3243(3) 0.0295(9) Uani d . 1.0 4 . .
    C C2 0.4110(4) -0.12299(17) 0.3901(4) 0.0474(12) Uani d . 1.0 4 . .
    C C3 0.1102(5) -0.22189(19) 0.2713(5) 0.0655(17) Uani d . 1.0 4 . .
    C C4A 0.1481(19) -0.2603(11) 0.239(4) 0.122(18) Uani d . 0.35(3) 4 . .
    C C4B 0.1189(9) -0.2652(4) 0.3227(12) 0.081(6) Uani d . 0.65(3) 4 . .
    C C5 -0.2205(4) -0.1297(2) 0.0645(4) 0.0530(14) Uani d . 1.0 4 . .
    C C6 -0.2903(7) -0.1074(4) 0.1084(6) 0.114(4) Uani d . 1.0 4 . .
    C C7 0.5974(4) 0.00443(17) 0.4150(4) 0.0416(11) Uani d . 1.0 4 . .
    C C8 0.6389(5) -0.0311(2) 0.3569(5) 0.0626(17) Uani d . 1.0 4 . .
    C C9 0.4255(5) 0.15613(19) 0.2282(5) 0.0586(15) Uani d . 1.0 4 . .
    C C10 0.4810(7) 0.1953(3) 0.1974(7) 0.109(3) Uani d . 1.0 4 . .
    C C11 -0.1951(5) 0.1142(2) 0.3999(4) 0.0516(14) Uani d . 1.0 4 . .
    C C12 -0.1868(6) 0.1610(3) 0.4514(5) 0.0699(18) Uani d . 1.0 4 . .
    C C13 -0.3411(4) 0.03861(17) 0.1090(4) 0.0388(11) Uani d . 1.0 4 . .
    C C14 -0.4114(4) 0.0658(2) 0.0244(4) 0.0504(13) Uani d . 1.0 4 . .
    C C15 0.1053(3) 0.13808(13) 0.3217(3) 0.0263(8) Uani d . 1.0 4 . .
    C C16 0.0997(3) 0.08171(13) 0.4387(3) 0.0218(7) Uani d . 1.0 4 . .
    C C17 0.1278(4) 0.17474(14) 0.3906(3) 0.0279(8) Uani d . 1.0 4 . .
    C C18 0.1240(3) 0.11629(13) 0.5119(3) 0.0249(8) Uani d . 1.0 4 . .
    C C19 0.1377(3) 0.16418(13) 0.4890(3) 0.0247(8) Uani d . 1.0 4 . .
    C C20 0.1608(4) 0.20292(14) 0.5646(3) 0.0285(9) Uani d . 1.0 4 . .
    C C21 0.1182(4) 0.24874(15) 0.5430(3) 0.0397(11) Uani d . 1.0 4 . .
    C C22 0.2260(4) 0.19456(15) 0.6596(3) 0.0346(10) Uani d . 1.0 4 . .
    C C23 0.1433(5) 0.28370(16) 0.6162(4) 0.0474(13) Uani d . 1.0 4 . .
    C C24 0.2458(5) 0.23228(16) 0.7277(3) 0.0442(12) Uani d . 1.0 4 . .
    C C25 0.5100(6) 0.2665(3) 0.9833(6) 0.084(2) Uani d . 1.0 4 . .
    C C26 0.3979(6) 0.2842(3) 0.9759(6) 0.091(3) Uani d . 1.0 4 . .
    C C27 0.6064(8) 0.2053(3) 0.9270(8) 0.116(4) Uani d . 1.0 4 . .
    C C28 0.5875(10) 0.1690(4) 0.8416(7) 0.158(6) Uani d . 1.0 4 . .
    H H2A 0.4733 -0.1254 0.3662 0.0569 Uiso calc R 1.0 4 . .
    H H2B 0.3794 -0.1551 0.3896 0.0569 Uiso calc R 1.0 4 . .
    H H2C 0.4332 -0.1102 0.4576 0.0569 Uiso calc R 1.0 4 . .
    H H5A -0.1745 -0.1045 0.0491 0.0636 Uiso calc R 1.0 4 . .
    H H5B -0.2631 -0.1444 0.0013 0.0636 Uiso calc R 1.0 4 . .
    H H6A -0.2492 -0.0916 0.1699 0.1367 Uiso calc R 1.0 4 . .
    H H6B -0.3375 -0.1318 0.1228 0.1367 Uiso calc R 1.0 4 . .
    H H6C -0.3332 -0.0832 0.0631 0.1367 Uiso calc R 1.0 4 . .
    H H7A 0.5293 -0.0076 0.4223 0.0499 Uiso calc R 1.0 4 . .
    H H7B 0.6491 0.0078 0.4819 0.0499 Uiso calc R 1.0 4 . .
    H H8A 0.7016 -0.0175 0.3430 0.0751 Uiso calc R 1.0 4 . .
    H H8B 0.5834 -0.0381 0.2947 0.0751 Uiso calc R 1.0 4 . .
    H H8C 0.6590 -0.0610 0.3950 0.0751 Uiso calc R 1.0 4 . .
    H H9A 0.3801 0.1389 0.1694 0.0703 Uiso calc R 1.0 4 . .
    H H9B 0.3788 0.1693 0.2651 0.0703 Uiso calc R 1.0 4 . .
    H H10A 0.5268 0.1822 0.1605 0.1313 Uiso calc R 1.0 4 . .
    H H10B 0.5250 0.2127 0.2557 0.1313 Uiso calc R 1.0 4 . .
    H H10C 0.4290 0.2176 0.1552 0.1313 Uiso calc R 1.0 4 . .
    H H11A -0.1489 0.0900 0.4441 0.0619 Uiso calc R 1.0 4 . .
    H H11B -0.2697 0.1024 0.3812 0.0619 Uiso calc R 1.0 4 . .
    H H12A -0.1120 0.1713 0.4743 0.0838 Uiso calc R 1.0 4 . .
    H H12B -0.2137 0.1576 0.5082 0.0838 Uiso calc R 1.0 4 . .
    H H12C -0.2292 0.1853 0.4060 0.0838 Uiso calc R 1.0 4 . .
    H H13A -0.3825 0.0131 0.1299 0.0465 Uiso calc R 1.0 4 . .
    H H13B -0.2830 0.0229 0.0896 0.0465 Uiso calc R 1.0 4 . .
    H H14A -0.3710 0.0922 0.0068 0.0605 Uiso calc R 1.0 4 . .
    H H14B -0.4718 0.0791 0.0426 0.0605 Uiso calc R 1.0 4 . .
    H H14C -0.4379 0.0440 -0.0322 0.0605 Uiso calc R 1.0 4 . .
    H H15 0.1012 0.1458 0.2555 0.0315 Uiso calc R 1.0 4 . .
    H H16 0.0903 0.0492 0.4563 0.0261 Uiso calc R 1.0 4 . .
    H H17 0.1366 0.2070 0.3712 0.0334 Uiso calc R 1.0 4 . .
    H H18 0.1313 0.1074 0.5782 0.0299 Uiso calc R 1.0 4 . .
    H H21 0.0722 0.2561 0.4789 0.0476 Uiso calc R 1.0 4 . .
    H H22 0.2570 0.1636 0.6781 0.0415 Uiso calc R 1.0 4 . .
    H H23 0.1137 0.3150 0.5995 0.0569 Uiso calc R 1.0 4 . .
    H H24 0.2908 0.2260 0.7928 0.0531 Uiso calc R 1.0 4 . .
    H H25A 0.5511 0.2928 0.9645 0.1005 Uiso calc R 1.0 4 . .
    H H25B 0.5479 0.2567 1.0520 0.1005 Uiso calc R 1.0 4 . .
    H H26A 0.4027 0.3118 1.0203 0.1089 Uiso calc R 1.0 4 . .
    H H26B 0.3579 0.2580 0.9949 0.1089 Uiso calc R 1.0 4 . .
    H H26C 0.3612 0.2941 0.9078 0.1089 Uiso calc R 1.0 4 . .
    H H27A 0.6358 0.1888 0.9913 0.1394 Uiso calc R 1.0 4 . .
    H H27B 0.6569 0.2309 0.9213 0.1394 Uiso calc R 1.0 4 . .
    H H28A 0.5580 0.1860 0.7786 0.1895 Uiso calc R 1.0 4 . .
    H H28B 0.5371 0.1441 0.8483 0.1895 Uiso calc R 1.0 4 . .
    H H28C 0.6553 0.1538 0.8433 0.1895 Uiso calc R 1.0 4 . .
    H H4A 0.1555 -0.1937 0.2683 0.0786 Uiso calc R 0.35(3) 4 . .
    H H4B 0.1143 -0.2270 0.3413 0.0786 Uiso calc R 0.35(3) 4 . .
    H H4C 0.1542 -0.2237 0.2259 0.0786 Uiso calc R 0.65(3) 4 . .
    H H4D 0.1385 -0.1953 0.3187 0.0786 Uiso calc R 0.65(3) 4 . .
    H H4E 0.2220 -0.2658 0.2798 0.1462 Uiso calc R 0.35(3) 4 . .
    H H4F 0.1459 -0.2553 0.1703 0.1462 Uiso calc R 0.35(3) 4 . .
    H H4G 0.1047 -0.2886 0.2433 0.1462 Uiso calc R 0.35(3) 4 . .
    H H4H 0.1939 -0.2712 0.3596 0.0969 Uiso calc R 0.65(3) 4 . .
    H H4I 0.0922 -0.2918 0.2760 0.0969 Uiso calc R 0.65(3) 4 . .
    H H4J 0.0768 -0.2634 0.3688 0.0969 Uiso calc R 0.65(3) 4 . .
loop_
    _atom_site_aniso_label
    _atom_site_aniso_U_11
    _atom_site_aniso_U_22
    _atom_site_aniso_U_33
    _atom_site_aniso_U_12
    _atom_site_aniso_U_13
    _atom_site_aniso_U_23
    Mo2 0.01993(15) 0.02225(16) 0.01681(14) -0.00049(12) 0.00596(11)
                                                                    -0.00109(11)
    Mo1 0.01735(14) 0.02572(17) 0.01616(14) -0.00130(12) 0.00493(11)
                                                                    -0.00018(11)
    Mo3 0.01806(15) 0.02209(16) 0.01506(13) -0.00112(12) 0.00562(11)
                                                                    -0.00143(11)
    S1 0.0219(5) 0.0294(5) 0.0194(4) -0.0004(4) 0.0088(4) -0.0028(4)
    S2 0.0219(5) 0.0240(5) 0.0155(4) -0.0014(4) 0.0057(4) -0.0005(4)
    S3 0.0203(4) 0.0250(5) 0.0176(4) -0.0009(4) 0.0039(4) -0.0027(4)
    S4 0.0222(5) 0.0261(5) 0.0177(4) -0.0012(4) 0.0068(4) 0.0017(4)
    S5 0.0359(6) 0.0294(5) 0.0238(5) -0.0057(5) 0.0137(4) -0.0007(4)
    S6 0.0360(6) 0.0274(5) 0.0257(5) -0.0042(4) 0.0125(4) -0.0055(4)
    S7 0.0249(5) 0.0362(6) 0.0199(4) -0.0078(4) 0.0040(4) -0.0022(4)
    S8 0.0226(5) 0.0429(6) 0.0274(5) -0.0036(5) 0.0110(4) -0.0002(4)
    S9 0.0252(5) 0.0290(5) 0.0233(5) 0.0040(4) 0.0065(4) 0.0004(4)
    S10 0.0239(5) 0.0316(5) 0.0270(5) -0.0027(4) 0.0133(4) -0.0010(4)
    P1 0.0328(6) 0.0246(5) 0.0262(5) -0.0052(5) 0.0087(4) -0.0005(4)
    P2 0.0211(5) 0.0355(6) 0.0278(5) -0.0059(5) 0.0037(4) 0.0045(5)
    P3 0.0216(5) 0.0329(6) 0.0265(5) 0.0002(4) 0.0087(4) -0.0072(4)
    O1 0.0259(14) 0.0293(14) 0.0251(13) 0.0030(12) 0.0042(11) 0.0004(11)
    O2 0.0289(15) 0.0294(15) 0.0290(14) -0.0010(12) 0.0085(12) 0.0007(12)
    O3 0.0474(19) 0.0248(15) 0.0384(17) -0.0039(14) 0.0086(14) 0.0013(13)
    O4 0.0332(16) 0.0379(17) 0.0340(16) -0.0098(13) 0.0074(13) 0.0007(13)
    O5 0.0220(14) 0.0494(19) 0.0414(17) -0.0084(14) 0.0016(13) 0.0112(15)
    O6 0.0336(16) 0.0388(17) 0.0441(17) -0.0099(14) 0.0108(14) 0.0074(14)
    O7 0.0366(17) 0.0388(17) 0.0325(15) 0.0007(14) 0.0151(13) -0.0123(13)
    O8 0.0203(14) 0.0486(18) 0.0353(16) 0.0021(13) 0.0087(12) -0.0126(14)
    O9 0.090(4) 0.082(4) 0.074(3) -0.005(3) 0.020(3) -0.024(3)
    N1 0.0240(16) 0.0240(16) 0.0168(14) -0.0003(13) 0.0079(12) -0.0009(12)
    N2 0.068(3) 0.036(2) 0.0294(19) -0.015(2) 0.0165(19) -0.0113(16)
    C1 0.029(2) 0.034(3) 0.0259(19) 0.0043(18) 0.0094(16) 0.0016(16)
    C2 0.041(3) 0.039(3) 0.051(3) 0.008(3) -0.002(3) 0.010(3)
    C3 0.052(4) 0.040(3) 0.088(5) 0.006(3) -0.004(3) 0.014(3)
    C4A 0.069(15) 0.10(2) 0.18(4) 0.018(14) 0.008(19) -0.07(3)
    C4B 0.063(7) 0.062(7) 0.100(11) -0.003(6)  0.000(7) 0.044(7)
    C5 0.039(3) 0.066(4) 0.051(3) -0.006(3) 0.010(3) 0.021(3)
    C6 0.099(7) 0.156(9) 0.093(6) 0.073(6) 0.039(5) 0.056(6)
    C7 0.028(3) 0.051(3) 0.040(3) -0.005(2) 0.0026(19) 0.018(2)
    C8 0.049(4) 0.070(4) 0.080(4) 0.022(3) 0.037(3) 0.034(4)
    C9 0.060(4) 0.042(3) 0.063(4) -0.002(3) 0.004(3) 0.019(3)
    C10 0.112(7) 0.081(6) 0.149(9) 0.005(5) 0.059(7) 0.056(6)
    C11 0.048(3) 0.066(4) 0.053(3) -0.023(3) 0.034(3) -0.033(3)
    C12 0.084(5) 0.079(5) 0.052(4) 0.011(4) 0.028(4) -0.030(3)
    C13 0.023(2) 0.054(3) 0.040(3) -0.003(2) 0.0096(18) -0.014(2)
    C14 0.035(3) 0.078(4) 0.038(3) 0.009(3) 0.010(2) -0.005(3)
    C15 0.034(2) 0.027(2) 0.0187(17) -0.0028(17) 0.0091(15) -0.0018(15)
    C16 0.0244(18) 0.0238(18) 0.0178(16) -0.0007(15) 0.0076(14) -0.0001(14)
    C17 0.038(3) 0.0239(19) 0.0227(18) -0.0050(17) 0.0111(16) -0.0010(15)
    C18 0.029(2) 0.029(2) 0.0179(16) -0.0009(16) 0.0090(15) 0.0010(14)
    C19 0.029(2) 0.0255(19) 0.0196(17) -0.0008(16) 0.0076(15) -0.0024(14)
    C20 0.037(3) 0.027(2) 0.0223(18) -0.0045(17) 0.0102(17) -0.0042(15)
    C21 0.063(3) 0.027(3) 0.023(2) 0.004(2) 0.006(2) -0.0006(16)
    C22 0.047(3) 0.030(3) 0.0241(19) -0.0031(19) 0.0065(18) -0.0040(16)
    C23 0.078(4) 0.026(3) 0.036(3) 0.003(3) 0.015(3) -0.0043(19)
    C24 0.066(4) 0.038(3) 0.023(2) -0.011(3) 0.005(2) -0.0072(18)
    C25 0.082(5) 0.092(6) 0.077(5) -0.017(5) 0.024(4) -0.027(4)
    C26 0.082(6) 0.105(6) 0.085(6) -0.003(5) 0.024(5) -0.029(5)
    C27 0.116(8) 0.097(7) 0.162(10) 0.009(6) 0.083(7) -0.036(6)
    C28 0.266(15) 0.137(9) 0.084(7) 0.097(10) 0.073(8) 0.005(6)
_geom_special_details
;
ENTER SPECIAL DETAILS OF THE MOLECULAR GEOMETRY
;
loop_
    _geom_bond_atom_site_label_1
    _geom_bond_atom_site_label_2
    _geom_bond_site_symmetry_1
    _geom_bond_site_symmetry_2
    _geom_bond_distance
    _geom_bond_publ_flag
    Mo2 Mo1 . . 2.6880(5) no
    Mo2 Mo3 . . 2.7566(5) no
    Mo2 S1 . . 2.2931(11) no
    Mo2 S2 . . 2.3332(9) no
    Mo2 S3 . . 2.2978(9) no
    Mo2 S5 . . 2.5267(12) no
    Mo2 S6 . . 2.5624(11) no
    Mo2 O1 . . 2.245(3) no
    Mo1 Mo3 . . 2.7490(5) no
    Mo1 S1 . . 2.2934(9) no
    Mo1 S2 . . 2.3440(11) no
    Mo1 S4 . . 2.2959(9) no
    Mo1 S7 . . 2.5524(10) no
    Mo1 S8 . . 2.5561(13) no
    Mo1 O2 . . 2.216(3) no
    Mo3 S2 . . 2.3302(9) no
    Mo3 S3 . . 2.2943(9) no
    Mo3 S4 . . 2.2939(11) no
    Mo3 S9 . . 2.5726(10) no
    Mo3 S10 . . 2.5604(13) no
    Mo3 N1 . . 2.335(3) no
    S5 P1 . . 2.0005(15) no
    S6 P1 . . 1.9916(17) no
    S7 P2 . . 2.0040(18) no
    S8 P2 . . 1.9930(15) no
    S9 P3 . . 1.9871(17) no
    S10 P3 . . 2.0072(15) no
    P1 O3 . . 1.582(3) no
    P1 O4 . . 1.573(3) no
    P2 O5 . . 1.566(3) no
    P2 O6 . . 1.571(4) no
    P3 O7 . . 1.572(3) no
    P3 O8 . . 1.576(3) no
    O1 C1 . . 1.275(5) no
    O2 C1 . . 1.269(5) no
    O3 C3 . . 1.467(7) no
    O4 C5 . . 1.464(6) no
    O5 C7 . . 1.460(6) no
    O6 C9 . . 1.449(6) no
    O7 C11 . . 1.459(7) no
    O8 C13 . . 1.474(6) no
    O9 C25 . . 1.437(9) no
    O9 C27 . . 1.471(12) no
    N1 C15 . . 1.348(5) no
    N1 C16 . . 1.353(5) no
    N2 C23 . . 1.319(6) no
    N2 C24 . . 1.334(6) no
    C1 C2 . . 1.498(6) no
    C3 C4A . . 1.31(4) no
    C3 C4B . . 1.390(14) no
    C5 C6 . . 1.400(12) no
    C7 C8 . . 1.489(9) no
    C9 C10 . . 1.447(11) no
    C11 C12 . . 1.476(9) no
    C13 C14 . . 1.479(7) no
    C15 C17 . . 1.377(6) no
    C16 C18 . . 1.377(5) no
    C17 C19 . . 1.397(6) no
    C18 C19 . . 1.388(6) no
    C19 C20 . . 1.482(6) no
    C20 C21 . . 1.382(6) no
    C20 C22 . . 1.380(5) no
    C21 C23 . . 1.384(6) no
    C22 C24 . . 1.393(6) no
    C25 C26 . . 1.527(12) no
    C27 C28 . . 1.536(14) no
    C2 H2A . . 0.980 no
    C2 H2B . . 0.980 no
    C2 H2C . . 0.980 no
    C3 H4A . . 0.990 no
    C3 H4B . . 0.990 no
    C3 H4C . . 0.990 no
    C3 H4D . . 0.990 no
    C4A H4E . . 0.980 no
    C4A H4F . . 0.980 no
    C4A H4G . . 0.980 no
    C4B H4H . . 0.980 no
    C4B H4I . . 0.980 no
    C4B H4J . . 0.980 no
    C5 H5A . . 0.990 no
    C5 H5B . . 0.990 no
    C6 H6A . . 0.980 no
    C6 H6B . . 0.980 no
    C6 H6C . . 0.980 no
    C7 H7A . . 0.990 no
    C7 H7B . . 0.990 no
    C8 H8A . . 0.980 no
    C8 H8B . . 0.980 no
    C8 H8C . . 0.980 no
    C9 H9A . . 0.990 no
    C9 H9B . . 0.990 no
    C10 H10A . . 0.980 no
    C10 H10B . . 0.980 no
    C10 H10C . . 0.980 no
    C11 H11A . . 0.990 no
    C11 H11B . . 0.990 no
    C12 H12A . . 0.980 no
    C12 H12B . . 0.980 no
    C12 H12C . . 0.980 no
    C13 H13A . . 0.990 no
    C13 H13B . . 0.990 no
    C14 H14A . . 0.980 no
    C14 H14B . . 0.980 no
    C14 H14C . . 0.980 no
    C15 H15 . . 0.950 no
    C16 H16 . . 0.950 no
    C17 H17 . . 0.950 no
    C18 H18 . . 0.950 no
    C21 H21 . . 0.950 no
    C22 H22 . . 0.950 no
    C23 H23 . . 0.950 no
    C24 H24 . . 0.950 no
    C25 H25A . . 0.990 no
    C25 H25B . . 0.990 no
    C26 H26A . . 0.980 no
    C26 H26B . . 0.980 no
    C26 H26C . . 0.980 no
    C27 H27A . . 0.990 no
    C27 H27B . . 0.990 no
    C28 H28A . . 0.980 no
    C28 H28B . . 0.980 no
    C28 H28C . . 0.980 no
loop_
    _geom_contact_atom_site_label_1
    _geom_contact_atom_site_label_2
    _geom_contact_distance
    _geom_contact_site_symmetry_1
    _geom_contact_site_symmetry_2
    _geom_contact_publ_flag
    S1 C1 3.292(4) . . no
    S2 C1 3.163(5) . . no
    S2 C16 3.201(4) . . no
    S4 C15 3.317(4) . . no
    S5 C3 3.463(6) . . no
    S6 C3 3.493(7) . . no
    S6 C5 3.464(6) . . no
    S7 N1 3.510(4) . . no
    S7 C7 3.457(5) . . no
    S7 C9 3.559(7) . . no
    S8 C9 3.439(6) . . no
    S9 C13 3.471(5) . . no
    S9 C15 3.344(4) . . no
    S10 C11 3.423(6) . . no
    S10 C13 3.530(4) . . no
    S10 C16 3.309(4) . . no
    P1 C6 3.548(9) . . no
    P2 O2 3.531(3) . . no
    P2 C8 3.515(6) . . no
    P3 N1 3.315(3) . . no
    O1 C3 3.575(7) . . no
    O2 C7 3.320(5) . . no
    O2 C8 3.563(7) . . no
    O7 N1 3.287(5) . . no
    O7 C15 3.508(6) . . no
    O7 C16 3.534(5) . . no
    O8 C11 3.083(6) . . no
    N1 C19 2.814(5) . . no
    N2 C20 2.809(6) . . no
    C15 C18 2.708(6) . . no
    C16 C17 2.716(6) . . no
    C17 C21 3.011(6) . . no
    C18 C22 3.029(6) . . no
    C21 C24 2.690(6) . . no
    C22 C23 2.689(7) . . no
    S1 S3 3.4702(11) . 3_555 no
    S3 S1 3.4702(11) . 3_555 no
    S3 S3 3.1886(14) . 3_555 no
    S3 S4 3.5392(12) . 3_555 no
    S4 S3 3.5392(12) . 3_555 no
    S6 S9 3.5679(16) . 3_555 no
    S7 C7 3.445(5) . 3_656 no
    S9 S6 3.5679(16) . 3_555 no
    O4 C21 3.457(6) . 2_545 no
    O4 C22 3.568(6) . 3_556 no
    O4 C24 3.275(7) . 3_556 no
    O5 O8 3.422(5) . 1_655 no
    O5 C11 3.335(7) . 1_655 no
    O7 C4A 3.39(3) . 2_555 no
    O8 O5 3.422(5) . 1_455 no
    N2 C9 3.377(8) . 4_555 no
    N2 C15 3.352(6) . 4_555 no
    N2 C17 3.354(7) . 4_555 no
    C2 C25 3.537(9) . 2_646 no
    C2 C28 3.536(12) . 3_656 no
    C4A O7 3.39(3) . 2_545 no
    C7 S7 3.445(5) . 3_656 no
    C9 N2 3.377(8) . 4_554 no
    C11 O5 3.335(7) . 1_455 no
    C15 N2 3.352(6) . 4_554 no
    C17 N2 3.354(7) . 4_554 no
    C17 C26 3.573(9) . 4_554 no
    C21 O4 3.457(6) . 2_555 no
    C22 O4 3.568(6) . 3_556 no
    C24 O4 3.275(7) . 3_556 no
    C25 C2 3.537(9) . 2_656 no
    C26 C17 3.573(9) . 4_555 no
    C28 C2 3.536(12) . 3_656 no
    Mo3 H15 3.2133 . . no
    Mo3 H16 3.2695 . . no
    S2 H16 2.7230 . . no
    S3 H5A 2.9422 . . no
    S3 H13B 3.4162 . . no
    S4 H9A 3.4637 . . no
    S4 H15 2.7820 . . no
    S5 H5A 3.4512 . . no
    S5 H6A 3.2217 . . no
    S5 H4A 3.1626 . . no
    S5 H4B 3.5647 . . no
    S5 H4D 2.9429 . . no
    S6 H5A 2.9408 . . no
    S6 H4A 3.0390 . . no
    S6 H4C 3.2110 . . no
    S6 H4D 3.5920 . . no
    S7 H7A 2.9354 . . no
    S7 H9B 3.3392 . . no
    S8 H7A 3.5827 . . no
    S8 H8B 3.1449 . . no
    S8 H9A 2.9061 . . no
    S9 H13B 3.0731 . . no
    S9 H14A 3.4819 . . no
    S9 H15 2.9956 . . no
    S10 H11A 3.0522 . . no
    S10 H13B 3.2214 . . no
    S10 H16 2.9486 . . no
    P1 H5A 2.6332 . . no
    P1 H5B 3.3272 . . no
    P1 H6A 3.3927 . . no
    P1 H4A 2.5918 . . no
    P1 H4B 3.1762 . . no
    P1 H4C 2.9418 . . no
    P1 H4D 2.7158 . . no
    P1 H4F 3.5708 . . no
    P2 H7A 2.6904 . . no
    P2 H7B 3.3771 . . no
    P2 H8B 3.3602 . . no
    P2 H9A 2.6980 . . no
    P2 H9B 2.9811 . . no
    P3 H11A 2.9004 . . no
    P3 H11B 2.8305 . . no
    P3 H13A 3.2653 . . no
    P3 H13B 2.6366 . . no
    P3 H14A 3.5300 . . no
    O1 H2A 3.0104 . . no
    O1 H2B 2.4175 . . no
    O1 H2C 2.9837 . . no
    O1 H4A 2.6147 . . no
    O1 H4C 3.4296 . . no
    O1 H4D 2.8860 . . no
    O2 H2A 2.6109 . . no
    O2 H2B 3.1567 . . no
    O2 H2C 2.6124 . . no
    O2 H7A 2.5136 . . no
    O2 H8B 3.0616 . . no
    O3 H4E 3.1739 . . no
    O3 H4F 2.5160 . . no
    O3 H4G 2.5157 . . no
    O3 H4H 3.2180 . . no
    O3 H4I 2.5652 . . no
    O3 H4J 2.5671 . . no
    O4 H6A 2.6253 . . no
    O4 H6B 2.6180 . . no
    O4 H6C 3.2490 . . no
    O5 H8A 2.5785 . . no
    O5 H8B 2.6873 . . no
    O5 H8C 3.2678 . . no
    O6 H10A 2.5660 . . no
    O6 H10B 2.5700 . . no
    O6 H10C 3.2198 . . no
    O7 H12A 2.6117 . . no
    O7 H12B 3.2380 . . no
    O7 H12C 2.5526 . . no
    O8 H11A 3.5609 . . no
    O8 H11B 2.7456 . . no
    O8 H14A 2.5601 . . no
    O8 H14B 2.6201 . . no
    O8 H14C 3.2509 . . no
    O9 H26A 3.2488 . . no
    O9 H26B 2.6025 . . no
    O9 H26C 2.6039 . . no
    O9 H28A 2.5719 . . no
    O9 H28B 2.5736 . . no
    O9 H28C 3.2484 . . no
    N1 H17 3.2480 . . no
    N1 H18 3.2467 . . no
    N2 H21 3.2359 . . no
    N2 H22 3.2521 . . no
    C1 H7A 3.4251 . . no
    C2 H7A 3.5176 . . no
    C6 H13A 3.5913 . . no
    C8 H2A 3.4267 . . no
    C13 H6C 3.4373 . . no
    C15 H16 3.1563 . . no
    C16 H11A 3.3031 . . no
    C16 H15 3.1554 . . no
    C17 H18 3.2425 . . no
    C17 H21 2.7810 . . no
    C18 H11A 3.4988 . . no
    C18 H12A 3.3503 . . no
    C18 H17 3.2431 . . no
    C18 H22 2.7994 . . no
    C19 H12A 3.2332 . . no
    C19 H15 3.2458 . . no
    C19 H16 3.2446 . . no
    C19 H21 2.6737 . . no
    C19 H22 2.6685 . . no
    C20 H12A 3.5347 . . no
    C20 H17 2.6721 . . no
    C20 H18 2.6857 . . no
    C20 H23 3.2290 . . no
    C20 H24 3.2359 . . no
    C21 H12A 3.5930 . . no
    C21 H17 2.7778 . . no
    C21 H22 3.2294 . . no
    C22 H18 2.7973 . . no
    C22 H21 3.2287 . . no
    C23 H24 3.1060 . . no
    C24 H23 3.1063 . . no
    C25 H27A 2.6934 . . no
    C25 H27B 2.5540 . . no
    C27 H25A 2.6281 . . no
    C27 H25B 2.5694 . . no
    H2A H7A 3.3802 . . no
    H2A H8B 3.1406 . . no
    H2A H8C 2.9492 . . no
    H2B H4A 3.1145 . . no
    H2B H4D 3.2178 . . no
    H2C H7A 3.2072 . . no
    H5A H6A 2.2512 . . no
    H5A H6B 2.7636 . . no
    H5A H6C 2.2374 . . no
    H5B H6A 2.7634 . . no
    H5B H6B 2.2571 . . no
    H5B H6C 2.2315 . . no
    H6A H13A 3.3442 . . no
    H6A H13B 3.3495 . . no
    H6C H13A 2.9644 . . no
    H6C H13B 3.0048 . . no
    H7A H8A 2.8354 . . no
    H7A H8B 2.3013 . . no
    H7A H8C 2.3752 . . no
    H7B H8A 2.3859 . . no
    H7B H8B 2.8342 . . no
    H7B H8C 2.2918 . . no
    H9A H10A 2.3072 . . no
    H9A H10B 2.8077 . . no
    H9A H10C 2.2966 . . no
    H9B H10A 2.8076 . . no
    H9B H10B 2.3043 . . no
    H9B H10C 2.2995 . . no
    H11A H12A 2.3120 . . no
    H11A H12B 2.3511 . . no
    H11A H12C 2.8306 . . no
    H11A H16 3.2978 . . no
    H11B H12A 2.8302 . . no
    H11B H12B 2.3071 . . no
    H11B H12C 2.3563 . . no
    H12A H18 3.5605 . . no
    H12A H21 3.3595 . . no
    H13A H14A 2.8340 . . no
    H13A H14B 2.3162 . . no
    H13A H14C 2.3559 . . no
    H13B H14A 2.3604 . . no
    H13B H14B 2.8337 . . no
    H13B H14C 2.3117 . . no
    H15 H17 2.3051 . . no
    H16 H18 2.3041 . . no
    H17 H21 2.3865 . . no
    H18 H22 2.3952 . . no
    H21 H23 2.3067 . . no
    H22 H24 2.3215 . . no
    H25A H26A 2.3787 . . no
    H25A H26B 2.8712 . . no
    H25A H26C 2.3814 . . no
    H25A H27A 3.0660 . . no
    H25A H27B 2.4023 . . no
    H25B H26A 2.3777 . . no
    H25B H26B 2.3825 . . no
    H25B H26C 2.8712 . . no
    H25B H27A 2.4917 . . no
    H25B H27B 2.7642 . . no
    H27A H28A 2.8837 . . no
    H27A H28B 2.3953 . . no
    H27A H28C 2.4001 . . no
    H27B H28A 2.3962 . . no
    H27B H28B 2.8838 . . no
    H27B H28C 2.3991 . . no
    H4A H4E 2.1634 . . no
    H4A H4F 2.1791 . . no
    H4A H4G 2.7034 . . no
    H4B H4E 2.1634 . . no
    H4B H4F 2.7036 . . no
    H4B H4G 2.1794 . . no
    H4C H4H 2.2368 . . no
    H4C H4I 2.2514 . . no
    H4C H4J 2.7617 . . no
    H4D H4H 2.2384 . . no
    H4D H4I 2.7619 . . no
    H4D H4J 2.2499 . . no
    S1 H13B 3.2034 . 3_555 no
    S1 H14A 3.2546 . 3_555 no
    S1 H14C 3.3983 . 3_555 no
    S1 H28C 3.4759 . 3_656 no
    S2 H7B 3.0237 . 3_656 no
    S4 H5A 2.9932 . 3_555 no
    S4 H5B 3.5083 . 3_555 no
    S4 H23 3.1943 . 4_554 no
    S5 H18 2.9490 . 3_556 no
    S6 H21 3.3923 . 2_545 no
    S6 H23 3.1414 . 2_545 no
    S7 H2C 3.2996 . 3_656 no
    S7 H7A 3.2294 . 3_656 no
    S7 H7B 2.8786 . 3_656 no
    S7 H8C 3.3529 . 3_656 no
    S8 H6C 3.4986 . 3_555 no
    S8 H13A 3.0855 . 1_655 no
    S8 H14B 3.0751 . 1_655 no
    S8 H14C 3.0848 . 3_555 no
    S9 H4I 3.3077 . 2_555 no
    S10 H8A 2.9675 . 1_455 no
    P1 H21 3.1759 . 2_545 no
    P2 H2C 3.4451 . 3_656 no
    P2 H11B 3.4255 . 1_655 no
    O1 H12B 3.3780 . 3_556 no
    O1 H28C 2.9104 . 3_656 no
    O2 H7B 3.0842 . 3_656 no
    O3 H17 2.9130 . 2_545 no
    O3 H21 2.7702 . 2_545 no
    O4 H17 3.4859 . 2_545 no
    O4 H21 2.9537 . 2_545 no
    O4 H22 3.4800 . 3_556 no
    O4 H23 3.4132 . 2_545 no
    O4 H24 2.9402 . 3_556 no
    O5 H2C 3.0264 . 3_656 no
    O5 H11A 3.5596 . 1_655 no
    O5 H11B 2.3830 . 1_655 no
    O6 H2C 3.4373 . 3_656 no
    O6 H11B 2.9446 . 1_655 no
    O6 H25A 3.3194 . 4_554 no
    O7 H4E 3.4004 . 2_555 no
    O7 H4F 3.4448 . 2_555 no
    O7 H4G 2.8015 . 2_555 no
    O7 H4I 2.9944 . 2_555 no
    O8 H8A 3.3022 . 1_455 no
    O9 H6B 3.3142 . 3_556 no
    O9 H10A 3.5739 . 1_556 no
    O9 H10B 2.9543 . 4_555 no
    O9 H24 2.7956 . . no
    N2 H9A 3.4324 . 4_555 no
    N2 H9B 2.6407 . 4_555 no
    N2 H10C 3.2493 . 4_555 no
    N2 H15 2.7404 . 4_555 no
    N2 H17 2.7812 . 4_555 no
    N2 H26C 3.0003 . . no
    N2 H4J 3.5556 . 3_556 no
    C1 H7B 3.5135 . 3_656 no
    C1 H28A 3.5623 . 3_656 no
    C1 H28C 3.0206 . 3_656 no
    C2 H12B 3.4677 . 3_556 no
    C2 H25A 3.0510 . 2_646 no
    C2 H25B 3.4306 . 2_646 no
    C2 H26A 2.9966 . 2_646 no
    C2 H28A 3.0896 . 3_656 no
    C2 H28C 3.2764 . 3_656 no
    C3 H12B 3.4984 . 3_556 no
    C4A H12A 3.4824 . 2_545 no
    C4A H12C 2.9987 . 2_545 no
    C4A H21 3.5705 . 2_545 no
    C5 H9A 3.3584 . 3_555 no
    C5 H23 3.4274 . 2_545 no
    C6 H14B 3.3045 . 3_455 no
    C6 H22 3.3176 . 3_556 no
    C6 H24 3.5677 . 3_556 no
    C7 H2C 3.5264 . 3_656 no
    C7 H7A 3.2370 . 3_656 no
    C7 H11B 3.3374 . 1_655 no
    C8 H13A 3.3811 . 1_655 no
    C8 H18 3.5701 . 3_656 no
    C9 H5B 3.3273 . 3_555 no
    C9 H25A 3.5543 . 4_554 no
    C9 H26C 3.2319 . 4_554 no
    C10 H25B 3.0055 . 1_554 no
    C10 H26B 3.3290 . 1_554 no
    C10 H28A 3.5244 . 4_554 no
    C12 H27B 3.5788 . 4_454 no
    C12 H4B 3.3469 . 3_556 no
    C12 H4D 3.2737 . 3_556 no
    C12 H4F 3.0341 . 2_555 no
    C12 H4G 3.5485 . 2_555 no
    C13 H8A 3.5560 . 1_455 no
    C13 H14C 3.5963 . 3_455 no
    C14 H6C 3.2438 . 3_455 no
    C14 H27A 3.5130 . 1_454 no
    C14 H28B 3.2218 . 1_454 no
    C15 H23 3.4464 . 4_554 no
    C15 H4G 3.3235 . 2_555 no
    C15 H4I 3.2002 . 2_555 no
    C16 H8C 3.3807 . 3_656 no
    C17 H26A 3.5438 . 4_554 no
    C17 H26B 3.4767 . 4_554 no
    C17 H26C 3.1259 . 4_554 no
    C17 H4G 3.2354 . 2_555 no
    C17 H4I 3.2663 . 2_555 no
    C18 H8C 3.1537 . 3_656 no
    C19 H26A 3.4432 . 4_554 no
    C19 H26B 3.5897 . 4_554 no
    C20 H26A 3.4517 . 4_554 no
    C20 H26B 3.2312 . 4_554 no
    C21 H26B 3.4303 . 4_554 no
    C21 H4J 3.2046 . 3_556 no
    C22 H6B 3.4593 . 3_556 no
    C22 H26A 3.4868 . 4_554 no
    C22 H26B 3.5617 . 4_554 no
    C23 H5B 3.2909 . 2_555 no
    C23 H9B 3.4323 . 4_555 no
    C23 H15 2.9484 . 4_555 no
    C23 H4J 3.0201 . 3_556 no
    C24 H6B 3.4818 . 3_556 no
    C24 H9B 3.1914 . 4_555 no
    C24 H10C 3.2106 . 4_555 no
    C24 H17 3.2904 . 4_555 no
    C24 H26C 3.0682 . . no
    C25 H2B 2.9110 . 2_656 no
    C25 H2C 3.5350 . 2_656 no
    C25 H9B 3.5346 . 4_555 no
    C25 H10A 3.3903 . 1_556 no
    C25 H10B 3.3501 . 4_555 no
    C25 H10C 3.2431 . 1_556 no
    C25 H24 3.4865 . . no
    C26 H2A 3.4419 . 2_656 no
    C26 H2B 3.4125 . 2_656 no
    C26 H9B 3.2002 . 4_555 no
    C26 H10C 3.0682 . 1_556 no
    C26 H17 3.3132 . 4_555 no
    C26 H24 3.0195 . . no
    C27 H10B 3.2606 . 4_555 no
    C27 H14A 3.3072 . 1_656 no
    C27 H4H 3.4177 . 2_656 no
    C28 H2A 3.0625 . 3_656 no
    C28 H2B 3.4649 . 3_656 no
    C28 H10B 3.5011 . 4_555 no
    C28 H14A 3.0885 . 1_656 no
    H2A C26 3.4419 . 2_646 no
    H2A C28 3.0625 . 3_656 no
    H2A H25A 3.3877 . 2_646 no
    H2A H25B 3.5015 . 2_646 no
    H2A H26A 2.5847 . 2_646 no
    H2A H28A 2.5875 . 3_656 no
    H2A H28B 3.0546 . 3_656 no
    H2A H28C 3.0464 . 3_656 no
    H2B C25 2.9110 . 2_646 no
    H2B C26 3.4125 . 2_646 no
    H2B C28 3.4649 . 3_656 no
    H2B H12B 2.9655 . 3_556 no
    H2B H25A 2.4602 . 2_646 no
    H2B H25B 2.6585 . 2_646 no
    H2B H26A 2.9086 . 2_646 no
    H2B H28A 2.8846 . 3_656 no
    H2B H28C 3.2018 . 3_656 no
    H2C S7 3.2996 . 3_656 no
    H2C P2 3.4451 . 3_656 no
    H2C O5 3.0264 . 3_656 no
    H2C O6 3.4373 . 3_656 no
    H2C C7 3.5264 . 3_656 no
    H2C C25 3.5350 . 2_646 no
    H2C H7B 3.2406 . 3_656 no
    H2C H11B 3.5951 . 3_556 no
    H2C H12B 3.3377 . 3_556 no
    H2C H25A 2.8835 . 2_646 no
    H2C H26A 2.9995 . 2_646 no
    H5A S4 2.9932 . 3_555 no
    H5A H9A 3.5709 . 3_555 no
    H5A H23 3.3284 . 2_545 no
    H5B S4 3.5083 . 3_555 no
    H5B C9 3.3273 . 3_555 no
    H5B C23 3.2909 . 2_545 no
    H5B H9A 2.4505 . 3_555 no
    H5B H10C 3.2950 . 3_555 no
    H5B H23 2.9821 . 2_545 no
    H5B H26B 3.3870 . 3_556 no
    H6A H8A 3.4127 . 1_455 no
    H6A H8B 3.5453 . 1_455 no
    H6A H18 3.4690 . 3_556 no
    H6A H22 2.9619 . 3_556 no
    H6B O9 3.3142 . 3_556 no
    H6B C22 3.4593 . 3_556 no
    H6B C24 3.4818 . 3_556 no
    H6B H14B 3.2176 . 3_455 no
    H6B H22 2.8420 . 3_556 no
    H6B H24 2.8543 . 3_556 no
    H6B H28B 2.7998 . 3_556 no
    H6C S8 3.4986 . 3_555 no
    H6C C14 3.2438 . 3_455 no
    H6C H9A 3.5260 . 3_555 no
    H6C H14B 2.5497 . 3_455 no
    H6C H14C 3.1028 . 3_455 no
    H7A S7 3.2294 . 3_656 no
    H7A C7 3.2370 . 3_656 no
    H7A H7A 2.5855 . 3_656 no
    H7A H7B 3.0512 . 3_656 no
    H7B S2 3.0237 . 3_656 no
    H7B S7 2.8786 . 3_656 no
    H7B O2 3.0842 . 3_656 no
    H7B C1 3.5135 . 3_656 no
    H7B H2C 3.2406 . 3_656 no
    H7B H7A 3.0512 . 3_656 no
    H7B H11B 3.3117 . 1_655 no
    H8A S10 2.9675 . 1_655 no
    H8A O8 3.3022 . 1_655 no
    H8A C13 3.5560 . 1_655 no
    H8A H6A 3.4127 . 1_655 no
    H8A H11B 3.3610 . 1_655 no
    H8A H13A 3.0119 . 1_655 no
    H8A H16 3.4138 . 3_656 no
    H8A H18 3.2809 . 3_656 no
    H8B H6A 3.5453 . 1_655 no
    H8B H13A 2.8851 . 1_655 no
    H8C S7 3.3529 . 3_656 no
    H8C C16 3.3807 . 3_656 no
    H8C C18 3.1537 . 3_656 no
    H8C H16 3.3483 . 3_656 no
    H8C H18 2.9601 . 3_656 no
    H8C H22 3.3243 . 3_656 no
    H9A N2 3.4324 . 4_554 no
    H9A C5 3.3584 . 3_555 no
    H9A H5A 3.5709 . 3_555 no
    H9A H5B 2.4505 . 3_555 no
    H9A H6C 3.5260 . 3_555 no
    H9A H14B 3.4509 . 1_655 no
    H9A H23 3.5746 . 4_554 no
    H9B N2 2.6407 . 4_554 no
    H9B C23 3.4323 . 4_554 no
    H9B C24 3.1914 . 4_554 no
    H9B C25 3.5346 . 4_554 no
    H9B C26 3.2002 . 4_554 no
    H9B H23 3.5917 . 4_554 no
    H9B H24 3.1866 . 4_554 no
    H9B H25A 3.2194 . 4_554 no
    H9B H26A 3.5830 . 4_554 no
    H9B H26C 2.3416 . 4_554 no
    H10A O9 3.5739 . 1_554 no
    H10A C25 3.3903 . 1_554 no
    H10A H14B 3.3083 . 1_655 no
    H10A H25B 2.6381 . 1_554 no
    H10A H26B 3.4193 . 1_554 no
    H10A H27A 3.1581 . 1_554 no
    H10A H4E 3.4652 . 2_655 no
    H10B O9 2.9543 . 4_554 no
    H10B C25 3.3501 . 4_554 no
    H10B C27 3.2606 . 4_554 no
    H10B C28 3.5011 . 4_554 no
    H10B H12C 3.3740 . 1_655 no
    H10B H25A 2.8861 . 4_554 no
    H10B H25B 3.2389 . 1_554 no
    H10B H26C 3.4916 . 4_554 no
    H10B H27B 2.9158 . 4_554 no
    H10B H28A 2.8396 . 4_554 no
    H10B H4E 3.5649 . 2_655 no
    H10C N2 3.2493 . 4_554 no
    H10C C24 3.2106 . 4_554 no
    H10C C25 3.2431 . 1_554 no
    H10C C26 3.0682 . 1_554 no
    H10C H5B 3.2950 . 3_555 no
    H10C H24 3.4249 . 4_554 no
    H10C H25B 2.6762 . 1_554 no
    H10C H26A 3.1897 . 1_554 no
    H10C H26B 2.4528 . 1_554 no
    H10C H28A 3.3548 . 4_554 no
    H11A O5 3.5596 . 1_455 no
    H11B P2 3.4255 . 1_455 no
    H11B O5 2.3830 . 1_455 no
    H11B O6 2.9446 . 1_455 no
    H11B C7 3.3374 . 1_455 no
    H11B H2C 3.5951 . 3_556 no
    H11B H7B 3.3117 . 1_455 no
    H11B H8A 3.3610 . 1_455 no
    H12A C4A 3.4824 . 2_555 no
    H12A H4B 3.0483 . 3_556 no
    H12A H4D 3.1385 . 3_556 no
    H12A H4F 2.8264 . 2_555 no
    H12A H4G 3.3149 . 2_555 no
    H12A H4J 3.3231 . 3_556 no
    H12B O1 3.3780 . 3_556 no
    H12B C2 3.4677 . 3_556 no
    H12B C3 3.4984 . 3_556 no
    H12B H2B 2.9655 . 3_556 no
    H12B H2C 3.3377 . 3_556 no
    H12B H25A 3.2661 . 4_454 no
    H12B H27B 3.5573 . 4_454 no
    H12B H4A 3.1926 . 3_556 no
    H12B H4B 2.8741 . 3_556 no
    H12B H4D 2.5766 . 3_556 no
    H12B H4J 3.5966 . 3_556 no
    H12C C4A 2.9987 . 2_555 no
    H12C H10B 3.3740 . 1_455 no
    H12C H25A 3.2975 . 4_454 no
    H12C H27B 2.8033 . 4_454 no
    H12C H4C 3.4564 . 2_555 no
    H12C H4E 2.9933 . 2_555 no
    H12C H4F 2.4081 . 2_555 no
    H12C H4G 3.1346 . 2_555 no
    H13A S8 3.0855 . 1_455 no
    H13A C8 3.3811 . 1_455 no
    H13A H8A 3.0119 . 1_455 no
    H13A H8B 2.8851 . 1_455 no
    H13A H14C 2.8307 . 3_455 no
    H13B S1 3.2034 . 3_555 no
    H14A S1 3.2546 . 3_555 no
    H14A C27 3.3072 . 1_454 no
    H14A C28 3.0885 . 1_454 no
    H14A H27A 2.6815 . 1_454 no
    H14A H28B 2.6335 . 1_454 no
    H14A H28C 2.9842 . 1_454 no
    H14B S8 3.0751 . 1_455 no
    H14B C6 3.3045 . 3_455 no
    H14B H6B 3.2176 . 3_455 no
    H14B H6C 2.5497 . 3_455 no
    H14B H9A 3.4509 . 1_455 no
    H14B H10A 3.3083 . 1_455 no
    H14B H14C 3.5946 . 3_455 no
    H14B H27A 3.5141 . 1_454 no
    H14B H28B 3.3266 . 1_454 no
    H14C S1 3.3983 . 3_555 no
    H14C S8 3.0848 . 3_555 no
    H14C C13 3.5963 . 3_455 no
    H14C H6C 3.1028 . 3_455 no
    H14C H13A 2.8307 . 3_455 no
    H14C H14B 3.5946 . 3_455 no
    H14C H14C 3.2167 . 3_455 no
    H14C H28B 3.2106 . 1_454 no
    H15 N2 2.7404 . 4_554 no
    H15 C23 2.9484 . 4_554 no
    H15 H23 2.5171 . 4_554 no
    H15 H4G 3.2644 . 2_555 no
    H15 H4I 2.9924 . 2_555 no
    H15 H4J 3.5197 . 2_555 no
    H16 H8A 3.4138 . 3_656 no
    H16 H8C 3.3483 . 3_656 no
    H17 O3 2.9130 . 2_555 no
    H17 O4 3.4859 . 2_555 no
    H17 N2 2.7812 . 4_554 no
    H17 C24 3.2904 . 4_554 no
    H17 C26 3.3132 . 4_554 no
    H17 H24 3.1885 . 4_554 no
    H17 H26A 3.5352 . 4_554 no
    H17 H26B 3.0637 . 4_554 no
    H17 H26C 2.8398 . 4_554 no
    H17 H4G 3.0989 . 2_555 no
    H17 H4I 3.0996 . 2_555 no
    H18 S5 2.9490 . 3_556 no
    H18 C8 3.5701 . 3_656 no
    H18 H6A 3.4690 . 3_556 no
    H18 H8A 3.2809 . 3_656 no
    H18 H8C 2.9601 . 3_656 no
    H21 S6 3.3923 . 2_555 no
    H21 P1 3.1759 . 2_555 no
    H21 O3 2.7702 . 2_555 no
    H21 O4 2.9537 . 2_555 no
    H21 C4A 3.5705 . 2_555 no
    H21 H4C 3.5188 . 2_555 no
    H21 H4F 3.0214 . 2_555 no
    H21 H4G 3.5283 . 2_555 no
    H21 H4J 3.3398 . 3_556 no
    H22 O4 3.4800 . 3_556 no
    H22 C6 3.3176 . 3_556 no
    H22 H6A 2.9619 . 3_556 no
    H22 H6B 2.8420 . 3_556 no
    H22 H8C 3.3243 . 3_656 no
    H22 H26A 3.4343 . 4_554 no
    H23 S4 3.1943 . 4_555 no
    H23 S6 3.1414 . 2_555 no
    H23 O4 3.4132 . 2_555 no
    H23 C5 3.4274 . 2_555 no
    H23 C15 3.4464 . 4_555 no
    H23 H5A 3.3284 . 2_555 no
    H23 H5B 2.9821 . 2_555 no
    H23 H9A 3.5746 . 4_555 no
    H23 H9B 3.5917 . 4_555 no
    H23 H15 2.5171 . 4_555 no
    H23 H4J 3.0345 . 3_556 no
    H24 O4 2.9402 . 3_556 no
    H24 O9 2.7956 . . no
    H24 C6 3.5677 . 3_556 no
    H24 C25 3.4865 . . no
    H24 C26 3.0195 . . no
    H24 H6B 2.8543 . 3_556 no
    H24 H9B 3.1866 . 4_555 no
    H24 H10C 3.4249 . 4_555 no
    H24 H17 3.1885 . 4_555 no
    H24 H26B 2.8758 . . no
    H24 H26C 2.4808 . . no
    H25A O6 3.3194 . 4_555 no
    H25A C2 3.0510 . 2_656 no
    H25A C9 3.5543 . 4_555 no
    H25A H2A 3.3877 . 2_656 no
    H25A H2B 2.4602 . 2_656 no
    H25A H2C 2.8835 . 2_656 no
    H25A H9B 3.2194 . 4_555 no
    H25A H10B 2.8861 . 4_555 no
    H25A H12B 3.2661 . 4_655 no
    H25A H12C 3.2975 . 4_655 no
    H25B C2 3.4306 . 2_656 no
    H25B C10 3.0055 . 1_556 no
    H25B H2A 3.5015 . 2_656 no
    H25B H2B 2.6585 . 2_656 no
    H25B H10A 2.6381 . 1_556 no
    H25B H10B 3.2389 . 1_556 no
    H25B H10C 2.6762 . 1_556 no
    H25B H28A 3.5568 . 4_555 no
    H25B H4E 3.2955 . 2_656 no
    H25B H4H 3.3334 . 2_656 no
    H26A C2 2.9966 . 2_656 no
    H26A C17 3.5438 . 4_555 no
    H26A C19 3.4432 . 4_555 no
    H26A C20 3.4517 . 4_555 no
    H26A C22 3.4868 . 4_555 no
    H26A H2A 2.5847 . 2_656 no
    H26A H2B 2.9086 . 2_656 no
    H26A H2C 2.9995 . 2_656 no
    H26A H9B 3.5830 . 4_555 no
    H26A H10C 3.1897 . 1_556 no
    H26A H17 3.5352 . 4_555 no
    H26A H22 3.4343 . 4_555 no
    H26B C10 3.3290 . 1_556 no
    H26B C17 3.4767 . 4_555 no
    H26B C19 3.5897 . 4_555 no
    H26B C20 3.2312 . 4_555 no
    H26B C21 3.4303 . 4_555 no
    H26B C22 3.5617 . 4_555 no
    H26B H5B 3.3870 . 3_556 no
    H26B H10A 3.4193 . 1_556 no
    H26B H10C 2.4528 . 1_556 no
    H26B H17 3.0637 . 4_555 no
    H26B H24 2.8758 . . no
    H26C N2 3.0003 . . no
    H26C C9 3.2319 . 4_555 no
    H26C C17 3.1259 . 4_555 no
    H26C C24 3.0682 . . no
    H26C H9B 2.3416 . 4_555 no
    H26C H10B 3.4916 . 4_555 no
    H26C H17 2.8398 . 4_555 no
    H26C H24 2.4808 . . no
    H27A C14 3.5130 . 1_656 no
    H27A H10A 3.1581 . 1_556 no
    H27A H14A 2.6815 . 1_656 no
    H27A H14B 3.5141 . 1_656 no
    H27A H4E 3.4585 . 2_656 no
    H27A H4H 2.8018 . 2_656 no
    H27B C12 3.5788 . 4_655 no
    H27B H10B 2.9158 . 4_555 no
    H27B H12B 3.5573 . 4_655 no
    H27B H12C 2.8033 . 4_655 no
    H27B H4F 3.3072 . 3_656 no
    H27B H4H 3.1365 . 2_656 no
    H28A C1 3.5623 . 3_656 no
    H28A C2 3.0896 . 3_656 no
    H28A C10 3.5244 . 4_555 no
    H28A H2A 2.5875 . 3_656 no
    H28A H2B 2.8846 . 3_656 no
    H28A H10B 2.8396 . 4_555 no
    H28A H10C 3.3548 . 4_555 no
    H28A H25B 3.5568 . 4_554 no
    H28B C14 3.2218 . 1_656 no
    H28B H2A 3.0546 . 3_656 no
    H28B H6B 2.7998 . 3_556 no
    H28B H14A 2.6335 . 1_656 no
    H28B H14B 3.3266 . 1_656 no
    H28B H14C 3.2106 . 1_656 no
    H28C S1 3.4759 . 3_656 no
    H28C O1 2.9104 . 3_656 no
    H28C C1 3.0206 . 3_656 no
    H28C C2 3.2764 . 3_656 no
    H28C H2A 3.0464 . 3_656 no
    H28C H2B 3.2018 . 3_656 no
    H28C H14A 2.9842 . 1_656 no
    H28C H4A 3.5126 . 3_656 no
    H28C H4C 3.5341 . 3_656 no
    H4A H12B 3.1926 . 3_556 no
    H4A H28C 3.5126 . 3_656 no
    H4B C12 3.3469 . 3_556 no
    H4B H12A 3.0483 . 3_556 no
    H4B H12B 2.8741 . 3_556 no
    H4C H12C 3.4564 . 2_545 no
    H4C H21 3.5188 . 2_545 no
    H4C H28C 3.5341 . 3_656 no
    H4D C12 3.2737 . 3_556 no
    H4D H12A 3.1385 . 3_556 no
    H4D H12B 2.5766 . 3_556 no
    H4E O7 3.4004 . 2_545 no
    H4E H10A 3.4652 . 2_645 no
    H4E H10B 3.5649 . 2_645 no
    H4E H12C 2.9933 . 2_545 no
    H4E H25B 3.2955 . 2_646 no
    H4E H27A 3.4585 . 2_646 no
    H4F O7 3.4448 . 2_545 no
    H4F C12 3.0341 . 2_545 no
    H4F H12A 2.8264 . 2_545 no
    H4F H12C 2.4081 . 2_545 no
    H4F H21 3.0214 . 2_545 no
    H4F H27B 3.3072 . 3_656 no
    H4G O7 2.8015 . 2_545 no
    H4G C12 3.5485 . 2_545 no
    H4G C15 3.3235 . 2_545 no
    H4G C17 3.2354 . 2_545 no
    H4G H12A 3.3149 . 2_545 no
    H4G H12C 3.1346 . 2_545 no
    H4G H15 3.2644 . 2_545 no
    H4G H17 3.0989 . 2_545 no
    H4G H21 3.5283 . 2_545 no
    H4H C27 3.4177 . 2_646 no
    H4H H25B 3.3334 . 2_646 no
    H4H H27A 2.8018 . 2_646 no
    H4H H27B 3.1365 . 2_646 no
    H4I S9 3.3077 . 2_545 no
    H4I O7 2.9944 . 2_545 no
    H4I C15 3.2002 . 2_545 no
    H4I C17 3.2663 . 2_545 no
    H4I H15 2.9924 . 2_545 no
    H4I H17 3.0996 . 2_545 no
    H4J N2 3.5556 . 3_556 no
    H4J C21 3.2046 . 3_556 no
    H4J C23 3.0201 . 3_556 no
    H4J H12A 3.3231 . 3_556 no
    H4J H12B 3.5966 . 3_556 no
    H4J H15 3.5197 . 2_545 no
    H4J H21 3.3398 . 3_556 no
    H4J H23 3.0345 . 3_556 no
loop_
    _geom_angle_atom_site_label_1
    _geom_angle_atom_site_label_2
    _geom_angle_atom_site_label_3
    _geom_angle_site_symmetry_1
    _geom_angle_site_symmetry_2
    _geom_angle_site_symmetry_3
    _geom_angle
    _geom_angle_publ_flag
    Mo1 Mo2 Mo3 . . . 60.634(13) no
    Mo1 Mo2 S1 . . . 54.13(3) no
    Mo1 Mo2 S2 . . . 55.11(3) no
    Mo1 Mo2 S3 . . . 98.60(3) no
    Mo1 Mo2 S5 . . . 138.34(3) no
    Mo1 Mo2 S6 . . . 139.16(3) no
    Mo1 Mo2 O1 . . . 83.95(7) no
    Mo3 Mo2 S1 . . . 97.42(3) no
    Mo3 Mo2 S2 . . . 53.71(3) no
    Mo3 Mo2 S3 . . . 53.05(3) no
    Mo3 Mo2 S5 . . . 103.14(3) no
    Mo3 Mo2 S6 . . . 142.74(3) no
    Mo3 Mo2 O1 . . . 132.60(7) no
    S1 Mo2 S2 . . . 108.58(4) no
    S1 Mo2 S3 . . . 93.14(4) no
    S1 Mo2 S5 . . . 159.43(4) no
    S1 Mo2 S6 . . . 85.71(4) no
    S1 Mo2 O1 . . . 83.75(9) no
    S2 Mo2 S3 . . . 105.28(4) no
    S2 Mo2 S5 . . . 83.91(4) no
    S2 Mo2 S6 . . . 158.23(4) no
    S2 Mo2 O1 . . . 80.83(8) no
    S3 Mo2 S5 . . . 99.32(4) no
    S3 Mo2 S6 . . . 89.77(3) no
    S3 Mo2 O1 . . . 173.80(8) no
    S5 Mo2 S6 . . . 78.09(4) no
    S5 Mo2 O1 . . . 82.21(9) no
    S6 Mo2 O1 . . . 84.66(7) no
    Mo2 Mo1 Mo3 . . . 60.919(13) no
    Mo2 Mo1 S1 . . . 54.12(3) no
    Mo2 Mo1 S2 . . . 54.73(3) no
    Mo2 Mo1 S4 . . . 99.98(3) no
    Mo2 Mo1 S7 . . . 141.85(3) no
    Mo2 Mo1 S8 . . . 136.97(3) no
    Mo2 Mo1 O2 . . . 85.23(8) no
    Mo3 Mo1 S1 . . . 97.63(3) no
    Mo3 Mo1 S2 . . . 53.74(3) no
    Mo3 Mo1 S4 . . . 53.17(3) no
    Mo3 Mo1 S7 . . . 103.32(3) no
    Mo3 Mo1 S8 . . . 142.84(3) no
    Mo3 Mo1 O2 . . . 133.25(9) no
    S1 Mo1 S2 . . . 108.20(4) no
    S1 Mo1 S4 . . . 94.82(3) no
    S1 Mo1 S7 . . . 158.72(4) no
    S1 Mo1 S8 . . . 83.51(4) no
    S1 Mo1 O2 . . . 85.12(8) no
    S2 Mo1 S4 . . . 105.17(4) no
    S2 Mo1 S7 . . . 87.51(4) no
    S2 Mo1 S8 . . . 159.85(3) no
    S2 Mo1 O2 . . . 80.93(9) no
    S4 Mo1 S7 . . . 94.73(4) no
    S4 Mo1 S8 . . . 89.67(4) no
    S4 Mo1 O2 . . . 173.54(9) no
    S7 Mo1 S8 . . . 77.57(4) no
    S7 Mo1 O2 . . . 83.29(7) no
    S8 Mo1 O2 . . . 83.91(9) no
    Mo2 Mo3 Mo1 . . . 58.447(11) no
    Mo2 Mo3 S2 . . . 53.81(3) no
    Mo2 Mo3 S3 . . . 53.17(3) no
    Mo2 Mo3 S4 . . . 98.06(3) no
    Mo2 Mo3 S9 . . . 141.49(3) no
    Mo2 Mo3 S10 . . . 99.71(3) no
    Mo2 Mo3 N1 . . . 136.32(7) no
    Mo1 Mo3 S2 . . . 54.21(3) no
    Mo1 Mo3 S3 . . . 96.97(3) no
    Mo1 Mo3 S4 . . . 53.24(3) no
    Mo1 Mo3 S9 . . . 139.74(3) no
    Mo1 Mo3 S10 . . . 141.15(3) no
    Mo1 Mo3 N1 . . . 94.15(8) no
    S2 Mo3 S3 . . . 105.49(4) no
    S2 Mo3 S4 . . . 105.68(4) no
    S2 Mo3 S9 . . . 159.97(4) no
    S2 Mo3 S10 . . . 86.97(4) no
    S2 Mo3 N1 . . . 82.79(8) no
    S3 Mo3 S4 . . . 96.75(4) no
    S3 Mo3 S9 . . . 88.35(3) no
    S3 Mo3 S10 . . . 91.91(4) no
    S3 Mo3 N1 . . . 168.68(8) no
    S4 Mo3 S9 . . . 86.53(4) no
    S4 Mo3 S10 . . . 162.05(4) no
    S4 Mo3 N1 . . . 88.20(9) no
    S9 Mo3 S10 . . . 78.00(4) no
    S9 Mo3 N1 . . . 81.78(8) no
    S10 Mo3 N1 . . . 80.68(9) no
    Mo2 S1 Mo1 . . . 71.76(3) no
    Mo2 S2 Mo1 . . . 70.16(3) no
    Mo2 S2 Mo3 . . . 72.47(3) no
    Mo1 S2 Mo3 . . . 72.05(3) no
    Mo2 S3 Mo3 . . . 73.78(3) no
    Mo1 S4 Mo3 . . . 73.59(3) no
    Mo2 S5 P1 . . . 87.83(6) no
    Mo2 S6 P1 . . . 87.03(5) no
    Mo1 S7 P2 . . . 87.81(5) no
    Mo1 S8 P2 . . . 87.94(6) no
    Mo3 S9 P3 . . . 86.07(5) no
    Mo3 S10 P3 . . . 86.00(6) no
    S5 P1 S6 . . . 106.85(7) no
    S5 P1 O3 . . . 112.41(13) no
    S5 P1 O4 . . . 113.48(14) no
    S6 P1 O3 . . . 113.57(16) no
    S6 P1 O4 . . . 114.14(13) no
    O3 P1 O4 . . . 96.40(17) no
    S7 P2 S8 . . . 106.38(7) no
    S7 P2 O5 . . . 112.85(15) no
    S7 P2 O6 . . . 113.51(15) no
    S8 P2 O5 . . . 114.71(14) no
    S8 P2 O6 . . . 113.61(14) no
    O5 P2 O6 . . . 95.87(16) no
    S9 P3 S10 . . . 107.94(7) no
    S9 P3 O7 . . . 109.43(14) no
    S9 P3 O8 . . . 113.24(13) no
    S10 P3 O7 . . . 112.49(12) no
    S10 P3 O8 . . . 111.92(13) no
    O7 P3 O8 . . . 101.80(17) no
    Mo2 O1 C1 . . . 122.2(3) no
    Mo1 O2 C1 . . . 122.4(3) no
    P1 O3 C3 . . . 118.5(3) no
    P1 O4 C5 . . . 120.8(3) no
    P2 O5 C7 . . . 122.5(3) no
    P2 O6 C9 . . . 119.7(3) no
    P3 O7 C11 . . . 121.1(3) no
    P3 O8 C13 . . . 120.0(3) no
    C25 O9 C27 . . . 110.9(6) no
    Mo3 N1 C15 . . . 120.8(3) no
    Mo3 N1 C16 . . . 122.7(3) no
    C15 N1 C16 . . . 116.5(3) no
    C23 N2 C24 . . . 115.8(4) no
    O1 C1 O2 . . . 126.1(4) no
    O1 C1 C2 . . . 117.2(4) no
    O2 C1 C2 . . . 116.6(4) no
    O3 C3 C4A . . . 113.0(13) no
    O3 C3 C4B . . . 112.0(7) no
    O4 C5 C6 . . . 114.8(6) no
    O5 C7 C8 . . . 111.0(5) no
    O6 C9 C10 . . . 110.0(5) no
    O7 C11 C12 . . . 109.0(5) no
    O8 C13 C14 . . . 108.7(4) no
    N1 C15 C17 . . . 123.6(4) no
    N1 C16 C18 . . . 123.1(4) no
    C15 C17 C19 . . . 119.5(4) no
    C16 C18 C19 . . . 120.1(4) no
    C17 C19 C18 . . . 117.1(4) no
    C17 C19 C20 . . . 120.8(4) no
    C18 C19 C20 . . . 122.1(4) no
    C19 C20 C21 . . . 121.4(4) no
    C19 C20 C22 . . . 121.2(4) no
    C21 C20 C22 . . . 117.4(4) no
    C20 C21 C23 . . . 119.0(4) no
    C20 C22 C24 . . . 118.9(4) no
    N2 C23 C21 . . . 124.8(5) no
    N2 C24 C22 . . . 124.1(4) no
    O9 C25 C26 . . . 108.4(6) no
    O9 C27 C28 . . . 105.3(8) no
    C1 C2 H2A . . . 109.469 no
    C1 C2 H2B . . . 109.470 no
    C1 C2 H2C . . . 109.476 no
    H2A C2 H2B . . . 109.470 no
    H2A C2 H2C . . . 109.479 no
    H2B C2 H2C . . . 109.462 no
    O3 C3 H4A . . . 108.998 no
    O3 C3 H4B . . . 108.979 no
    O3 C3 H4C . . . 109.217 no
    O3 C3 H4D . . . 109.218 no
    C4A C3 H4A . . . 108.975 no
    C4A C3 H4B . . . 108.979 no
    C4B C3 H4C . . . 109.203 no
    C4B C3 H4D . . . 109.211 no
    H4A C3 H4B . . . 107.773 no
    H4C C3 H4D . . . 107.903 no
    C3 C4A H4E . . . 109.471 no
    C3 C4A H4F . . . 109.474 no
    C3 C4A H4G . . . 109.473 no
    H4E C4A H4F . . . 109.471 no
    H4E C4A H4G . . . 109.468 no
    H4F C4A H4G . . . 109.470 no
    C3 C4B H4H . . . 109.468 no
    C3 C4B H4I . . . 109.477 no
    C3 C4B H4J . . . 109.470 no
    H4H C4B H4I . . . 109.470 no
    H4H C4B H4J . . . 109.468 no
    H4I C4B H4J . . . 109.473 no
    O4 C5 H5A . . . 108.557 no
    O4 C5 H5B . . . 108.563 no
    C6 C5 H5A . . . 108.557 no
    C6 C5 H5B . . . 108.561 no
    H5A C5 H5B . . . 107.550 no
    C5 C6 H6A . . . 109.482 no
    C5 C6 H6B . . . 109.466 no
    C5 C6 H6C . . . 109.472 no
    H6A C6 H6B . . . 109.464 no
    H6A C6 H6C . . . 109.469 no
    H6B C6 H6C . . . 109.474 no
    O5 C7 H7A . . . 109.431 no
    O5 C7 H7B . . . 109.426 no
    C8 C7 H7A . . . 109.435 no
    C8 C7 H7B . . . 109.437 no
    H7A C7 H7B . . . 108.034 no
    C7 C8 H8A . . . 109.485 no
    C7 C8 H8B . . . 109.480 no
    C7 C8 H8C . . . 109.469 no
    H8A C8 H8B . . . 109.472 no
    H8A C8 H8C . . . 109.453 no
    H8B C8 H8C . . . 109.469 no
    O6 C9 H9A . . . 109.657 no
    O6 C9 H9B . . . 109.669 no
    C10 C9 H9A . . . 109.670 no
    C10 C9 H9B . . . 109.662 no
    H9A C9 H9B . . . 108.176 no
    C9 C10 H10A . . . 109.481 no
    C9 C10 H10B . . . 109.483 no
    C9 C10 H10C . . . 109.474 no
    H10A C10 H10B . . . 109.465 no
    H10A C10 H10C . . . 109.461 no
    H10B C10 H10C . . . 109.464 no
    O7 C11 H11A . . . 109.893 no
    O7 C11 H11B . . . 109.888 no
    C12 C11 H11A . . . 109.884 no
    C12 C11 H11B . . . 109.887 no
    H11A C11 H11B . . . 108.302 no
    C11 C12 H12A . . . 109.462 no
    C11 C12 H12B . . . 109.471 no
    C11 C12 H12C . . . 109.464 no
    H12A C12 H12B . . . 109.476 no
    H12A C12 H12C . . . 109.477 no
    H12B C12 H12C . . . 109.477 no
    O8 C13 H13A . . . 109.952 no
    O8 C13 H13B . . . 109.941 no
    C14 C13 H13A . . . 109.942 no
    C14 C13 H13B . . . 109.938 no
    H13A C13 H13B . . . 108.342 no
    C13 C14 H14A . . . 109.474 no
    C13 C14 H14B . . . 109.477 no
    C13 C14 H14C . . . 109.471 no
    H14A C14 H14B . . . 109.467 no
    H14A C14 H14C . . . 109.465 no
    H14B C14 H14C . . . 109.474 no
    N1 C15 H15 . . . 118.190 no
    C17 C15 H15 . . . 118.198 no
    N1 C16 H16 . . . 118.428 no
    C18 C16 H16 . . . 118.430 no
    C15 C17 H17 . . . 120.245 no
    C19 C17 H17 . . . 120.233 no
    C16 C18 H18 . . . 119.959 no
    C19 C18 H18 . . . 119.951 no
    C20 C21 H21 . . . 120.488 no
    C23 C21 H21 . . . 120.495 no
    C20 C22 H22 . . . 120.555 no
    C24 C22 H22 . . . 120.546 no
    N2 C23 H23 . . . 117.622 no
    C21 C23 H23 . . . 117.625 no
    N2 C24 H24 . . . 117.965 no
    C22 C24 H24 . . . 117.978 no
    O9 C25 H25A . . . 110.009 no
    O9 C25 H25B . . . 110.010 no
    C26 C25 H25A . . . 110.003 no
    C26 C25 H25B . . . 110.012 no
    H25A C25 H25B . . . 108.368 no
    C25 C26 H26A . . . 109.471 no
    C25 C26 H26B . . . 109.467 no
    C25 C26 H26C . . . 109.468 no
    H26A C26 H26B . . . 109.475 no
    H26A C26 H26C . . . 109.474 no
    H26B C26 H26C . . . 109.472 no
    O9 C27 H27A . . . 110.693 no
    O9 C27 H27B . . . 110.669 no
    C28 C27 H27A . . . 110.702 no
    C28 C27 H27B . . . 110.678 no
    H27A C27 H27B . . . 108.793 no
    C27 C28 H28A . . . 109.477 no
    C27 C28 H28B . . . 109.468 no
    C27 C28 H28C . . . 109.474 no
    H28A C28 H28B . . . 109.480 no
    H28A C28 H28C . . . 109.477 no
    H28B C28 H28C . . . 109.451 no
loop_
    _geom_torsion_atom_site_label_1
    _geom_torsion_atom_site_label_2
    _geom_torsion_atom_site_label_3
    _geom_torsion_atom_site_label_4
    _geom_torsion_site_symmetry_1
    _geom_torsion_site_symmetry_2
    _geom_torsion_site_symmetry_3
    _geom_torsion_site_symmetry_4
    _geom_torsion
    _geom_torsion_publ_flag
    Mo1 Mo2 Mo3 Mo1 . . . . 0.0 no
    Mo1 Mo2 Mo3 S2 . . . . -66.4 no
    Mo1 Mo2 Mo3 S3 . . . . 129.640(14) no
    Mo1 Mo2 Mo3 S4 . . . . 37.218(11) no
    Mo1 Mo2 Mo3 S9 . . . . 131.80(3) no
    Mo1 Mo2 Mo3 S10 . . . . -145.299(13) no
    Mo1 Mo2 Mo3 N1 . . . . -58.68(14) no
    Mo3 Mo2 Mo1 Mo3 . . . . 0.0 no
    Mo3 Mo2 Mo1 S1 . . . . -126.147(12) no
    Mo3 Mo2 Mo1 S2 . . . . 64.2 no
    Mo3 Mo2 Mo1 S4 . . . . -37.414(12) no
    Mo3 Mo2 Mo1 S7 . . . . 73.66(2) no
    Mo3 Mo2 Mo1 S8 . . . . -137.777(19) no
    Mo3 Mo2 Mo1 O2 . . . . 146.435(14) no
    Mo1 Mo2 S1 Mo1 . . . . 0.0 no
    S1 Mo2 Mo1 Mo3 . . . . 126.15(3) no
    S1 Mo2 Mo1 S1 . . . . 0.00(3) no
    S1 Mo2 Mo1 S2 . . . . -169.67(3) no
    S1 Mo2 Mo1 S4 . . . . 88.73(3) no
    S1 Mo2 Mo1 S7 . . . . -160.19(4) no
    S1 Mo2 Mo1 S8 . . . . -11.63(3) no
    S1 Mo2 Mo1 O2 . . . . -87.42(3) no
    Mo1 Mo2 S2 Mo1 . . . .  0.0 no
    Mo1 Mo2 S2 Mo3 . . . . 76.72(3) no
    S2 Mo2 Mo1 Mo3 . . . . -64.18(3) no
    S2 Mo2 Mo1 S1 . . . . 169.67(3) no
    S2 Mo2 Mo1 S2 . . . .  0.00(3) no
    S2 Mo2 Mo1 S4 . . . . -101.59(3) no
    S2 Mo2 Mo1 S7 . . . . 9.48(3) no
    S2 Mo2 Mo1 S8 . . . . 158.04(3) no
    S2 Mo2 Mo1 O2 . . . . 82.25(3) no
    Mo1 Mo2 S3 Mo3 . . . . -42.75(3) no
    S3 Mo2 Mo1 Mo3 . . . . 38.49(3) no
    S3 Mo2 Mo1 S1 . . . . -87.65(3) no
    S3 Mo2 Mo1 S2 . . . . 102.67(3) no
    S3 Mo2 Mo1 S4 . . . . 1.08(3) no
    S3 Mo2 Mo1 S7 . . . . 112.16(4) no
    S3 Mo2 Mo1 S8 . . . . -99.28(3) no
    S3 Mo2 Mo1 O2 . . . . -175.07(3) no
    Mo1 Mo2 S5 P1 . . . . -160.76(2) no
    S5 Mo2 Mo1 Mo3 . . . . -76.12(4) no
    S5 Mo2 Mo1 S1 . . . . 157.73(5) no
    S5 Mo2 Mo1 S2 . . . . -11.94(4) no
    S5 Mo2 Mo1 S4 . . . . -113.54(4) no
    S5 Mo2 Mo1 S7 . . . . -2.46(5) no
    S5 Mo2 Mo1 S8 . . . . 146.10(4) no
    S5 Mo2 Mo1 O2 . . . . 70.31(5) no
    Mo1 Mo2 S6 P1 . . . . 160.39(2) no
    S6 Mo2 Mo1 Mo3 . . . . 138.21(4) no
    S6 Mo2 Mo1 S1 . . . . 12.06(4) no
    S6 Mo2 Mo1 S2 . . . . -157.61(4) no
    S6 Mo2 Mo1 S4 . . . . 100.79(4) no
    S6 Mo2 Mo1 S7 . . . . -148.13(4) no
    S6 Mo2 Mo1 S8 . . . . 0.43(5) no
    S6 Mo2 Mo1 O2 . . . . -75.36(4) no
    Mo1 Mo2 O1 C1 . . . . 2.5(2) no
    O1 Mo2 Mo1 Mo3 . . . . -147.21(8) no
    O1 Mo2 Mo1 S1 . . . . 86.64(8) no
    O1 Mo2 Mo1 S2 . . . . -83.03(8) no
    O1 Mo2 Mo1 S4 . . . . 175.38(8) no
    O1 Mo2 Mo1 S7 . . . . -73.55(8) no
    O1 Mo2 Mo1 S8 . . . . 75.01(8) no
    O1 Mo2 Mo1 O2 . . . . -0.77(8) no
    Mo3 Mo2 S1 Mo1 . . . . 45.210(18) no
    S1 Mo2 Mo3 Mo1 . . . . -41.29(2) no
    S1 Mo2 Mo3 S2 . . . . -107.64(3) no
    S1 Mo2 Mo3 S3 . . . . 88.35(3) no
    S1 Mo2 Mo3 S4 . . . . -4.07(3) no
    S1 Mo2 Mo3 S9 . . . . 90.51(3) no
    S1 Mo2 Mo3 S10 . . . . 173.41(2) no
    S1 Mo2 Mo3 N1 . . . . -99.95(3) no
    Mo3 Mo2 S2 Mo1 . . . . -76.72(3) no
    Mo3 Mo2 S2 Mo3 . . . .  0.0 no
    S2 Mo2 Mo3 Mo1 . . . . 66.35(3) no
    S2 Mo2 Mo3 S2 . . . . 0.00(3) no
    S2 Mo2 Mo3 S3 . . . . -164.01(4) no
    S2 Mo2 Mo3 S4 . . . . 103.57(4) no
    S2 Mo2 Mo3 S9 . . . . -161.84(4) no
    S2 Mo2 Mo3 S10 . . . . -78.95(4) no
    S2 Mo2 Mo3 N1 . . . . 7.69(4) no
    Mo3 Mo2 S3 Mo3 . . . .  0.0 no
    S3 Mo2 Mo3 Mo1 . . . . -129.64(4) no
    S3 Mo2 Mo3 S2 . . . . 164.01(4) no
    S3 Mo2 Mo3 S3 . . . . 0.00(4) no
    S3 Mo2 Mo3 S4 . . . . -92.42(4) no
    S3 Mo2 Mo3 S9 . . . . 2.16(4) no
    S3 Mo2 Mo3 S10 . . . . 85.06(4) no
    S3 Mo2 Mo3 N1 . . . . 171.70(4) no
    Mo3 Mo2 S5 P1 . . . . 138.91(3) no
    S5 Mo2 Mo3 Mo1 . . . . 138.50(3) no
    S5 Mo2 Mo3 S2 . . . . 72.14(3) no
    S5 Mo2 Mo3 S3 . . . . -91.86(3) no
    S5 Mo2 Mo3 S4 . . . . 175.71(3) no
    S5 Mo2 Mo3 S9 . . . . -89.70(4) no
    S5 Mo2 Mo3 S10 . . . . -6.80(3) no
    S5 Mo2 Mo3 N1 . . . . 79.83(3) no
    Mo3 Mo2 S6 P1 . . . . -93.21(5) no
    S6 Mo2 Mo3 Mo1 . . . . -133.96(5) no
    S6 Mo2 Mo3 S2 . . . . 159.68(5) no
    S6 Mo2 Mo3 S3 . . . . -4.32(5) no
    S6 Mo2 Mo3 S4 . . . . -96.75(5) no
    S6 Mo2 Mo3 S9 . . . . -2.16(6) no
    S6 Mo2 Mo3 S10 . . . . 80.74(5) no
    S6 Mo2 Mo3 N1 . . . . 167.37(5) no
    Mo3 Mo2 O1 C1 . . . . -37.4(3) no
    O1 Mo2 Mo3 Mo1 . . . . 47.02(11) no
    O1 Mo2 Mo3 S2 . . . . -19.33(11) no
    O1 Mo2 Mo3 S3 . . . . 176.66(11) no
    O1 Mo2 Mo3 S4 . . . . 84.24(11) no
    O1 Mo2 Mo3 S9 . . . . 178.83(11) no
    O1 Mo2 Mo3 S10 . . . . -98.28(11) no
    O1 Mo2 Mo3 N1 . . . . -11.64(12) no
    S1 Mo2 S2 Mo1 . . . . 8.82(3) no
    S1 Mo2 S2 Mo3 . . . . 85.54(4) no
    S2 Mo2 S1 Mo1 . . . . -8.93(3) no
    S1 Mo2 S3 Mo3 . . . . -96.93(3) no
    S3 Mo2 S1 Mo1 . . . . 98.35(3) no
    S1 Mo2 S5 P1 . . . . -41.69(10) no
    S5 Mo2 S1 Mo1 . . . . -134.19(8) no
    S1 Mo2 S6 P1 . . . . 170.16(4) no
    S6 Mo2 S1 Mo1 . . . . -172.13(3) no
    S1 Mo2 O1 C1 . . . . 57.0(2) no
    O1 Mo2 S1 Mo1 . . . . -87.04(7) no
    S2 Mo2 S3 Mo3 . . . . 13.31(4) no
    S3 Mo2 S2 Mo1 . . . . -89.92(4) no
    S3 Mo2 S2 Mo3 . . . . -13.19(4) no
    S2 Mo2 S5 P1 . . . . -170.59(4) no
    S5 Mo2 S2 Mo1 . . . . 172.05(3) no
    S5 Mo2 S2 Mo3 . . . . -111.23(4) no
    S2 Mo2 S6 P1 . . . . 37.79(11) no
    S6 Mo2 S2 Mo1 . . . . 137.81(9) no
    S6 Mo2 S2 Mo3 . . . . -145.47(9) no
    S2 Mo2 O1 C1 . . . . -53.1(2) no
    O1 Mo2 S2 Mo1 . . . . 88.99(8) no
    O1 Mo2 S2 Mo3 . . . . 165.71(9) no
    S3 Mo2 S5 P1 . . . . 84.87(4) no
    S5 Mo2 S3 Mo3 . . . . 99.49(4) no
    S3 Mo2 S6 P1 . . . . -96.67(4) no
    S6 Mo2 S3 Mo3 . . . . 177.38(4) no
    S5 Mo2 S6 P1 . . . . 2.92(4) no
    S6 Mo2 S5 P1 . . . . -2.90(4) no
    S5 Mo2 O1 C1 . . . . -138.1(3) no
    O1 Mo2 S5 P1 . . . . -89.05(8) no
    S6 Mo2 O1 C1 . . . . 143.2(3) no
    O1 Mo2 S6 P1 . . . . 86.06(9) no
    Mo2 Mo1 Mo3 Mo2 . . . . 0.0 no
    Mo2 Mo1 Mo3 S2 . . . . 65.706(11) no
    Mo2 Mo1 Mo3 S3 . . . . -38.384(11) no
    Mo2 Mo1 Mo3 S4 . . . . -131.623(14) no
    Mo2 Mo1 Mo3 S9 . . . . -134.09(3) no
    Mo2 Mo1 Mo3 S10 . . . . 63.46(2) no
    Mo2 Mo1 Mo3 N1 . . . . 143.738(14) no
    Mo2 Mo1 S1 Mo2 . . . . 0.0 no
    Mo2 Mo1 S2 Mo2 . . . .  0.0 no
    Mo2 Mo1 S2 Mo3 . . . . -77.31(2) no
    Mo2 Mo1 S4 Mo3 . . . . 41.55(3) no
    Mo2 Mo1 S7 P2 . . . . 154.96(3) no
    Mo2 Mo1 S8 P2 . . . . -157.05(2) no
    Mo2 Mo1 O2 C1 . . . . -0.5(2) no
    Mo3 Mo1 S1 Mo2 . . . . -45.398(19) no
    S1 Mo1 Mo3 Mo2 . . . . 41.31(3) no
    S1 Mo1 Mo3 S2 . . . . 107.01(3) no
    S1 Mo1 Mo3 S3 . . . . 2.92(3) no
    S1 Mo1 Mo3 S4 . . . . -90.32(3) no
    S1 Mo1 Mo3 S9 . . . . -92.79(3) no
    S1 Mo1 Mo3 S10 . . . . 104.77(3) no
    S1 Mo1 Mo3 N1 . . . . -174.95(3) no
    Mo3 Mo1 S2 Mo2 . . . . 77.31(2) no
    Mo3 Mo1 S2 Mo3 . . . . 0.0 no
    S2 Mo1 Mo3 Mo2 . . . . -65.71(3) no
    S2 Mo1 Mo3 S2 . . . . 0.00(3) no
    S2 Mo1 Mo3 S3 . . . . -104.09(3) no
    S2 Mo1 Mo3 S4 . . . . 162.67(3) no
    S2 Mo1 Mo3 S9 . . . . 160.20(4) no
    S2 Mo1 Mo3 S10 . . . . -2.24(3) no
    S2 Mo1 Mo3 N1 . . . . 78.03(3) no
    Mo3 Mo1 S4 Mo3 . . . . 0.0 no
    S4 Mo1 Mo3 Mo2 . . . . 131.62(3) no
    S4 Mo1 Mo3 S2 . . . . -162.67(3) no
    S4 Mo1 Mo3 S3 . . . . 93.24(3) no
    S4 Mo1 Mo3 S4 . . . . 0.00(3) no
    S4 Mo1 Mo3 S9 . . . . -2.47(3) no
    S4 Mo1 Mo3 S10 . . . . -164.92(4) no
    S4 Mo1 Mo3 N1 . . . . -84.64(3) no
    Mo3 Mo1 S7 P2 . . . . -145.52(3) no
    S7 Mo1 Mo3 Mo2 . . . . -142.47(3) no
    S7 Mo1 Mo3 S2 . . . . -76.76(3) no
    S7 Mo1 Mo3 S3 . . . . 179.15(3) no
    S7 Mo1 Mo3 S4 . . . . 85.91(3) no
    S7 Mo1 Mo3 S9 . . . . 83.44(4) no
    S7 Mo1 Mo3 S10 . . . . -79.01(4) no
    S7 Mo1 Mo3 N1 . . . . 1.27(3) no
    Mo3 Mo1 S8 P2 . . . . 99.41(4) no
    S8 Mo1 Mo3 Mo2 . . . . 130.62(5) no
    S8 Mo1 Mo3 S2 . . . . -163.68(5) no
    S8 Mo1 Mo3 S3 . . . . 92.23(5) no
    S8 Mo1 Mo3 S4 . . . . -1.01(5) no
    S8 Mo1 Mo3 S9 . . . . -3.48(5) no
    S8 Mo1 Mo3 S10 . . . . -165.92(4) no
    S8 Mo1 Mo3 N1 . . . . -85.64(5) no
    Mo3 Mo1 O2 C1 . . . . 41.1(3) no
    O2 Mo1 Mo3 Mo2 . . . . -49.16(10) no
    O2 Mo1 Mo3 S2 . . . . 16.55(10) no
    O2 Mo1 Mo3 S3 . . . . -87.54(10) no
    O2 Mo1 Mo3 S4 . . . . 179.22(10) no
    O2 Mo1 Mo3 S9 . . . . 176.75(10) no
    O2 Mo1 Mo3 S10 . . . . 14.31(10) no
    O2 Mo1 Mo3 N1 . . . . 94.58(10) no
    S1 Mo1 S2 Mo2 . . . . -8.80(3) no
    S1 Mo1 S2 Mo3 . . . . -86.11(3) no
    S2 Mo1 S1 Mo2 . . . . 8.86(3) no
    S1 Mo1 S4 Mo3 . . . . 95.93(3) no
    S4 Mo1 S1 Mo2 . . . . -98.84(3) no
    S1 Mo1 S7 P2 . . . . 24.12(11) no
    S7 Mo1 S1 Mo2 . . . . 144.77(9) no
    S1 Mo1 S8 P2 . . . . -166.51(4) no
    S8 Mo1 S1 Mo2 . . . . 172.04(3) no
    S1 Mo1 O2 C1 . . . . -54.8(2) no
    O2 Mo1 S1 Mo2 . . . . 87.64(9) no
    S2 Mo1 S4 Mo3 . . . . -14.41(3) no
    S4 Mo1 S2 Mo2 . . . . 91.62(3) no
    S4 Mo1 S2 Mo3 . . . . 14.30(3) no
    S2 Mo1 S7 P2 . . . . 162.70(4) no
    S7 Mo1 S2 Mo2 . . . . -174.15(3) no
    S7 Mo1 S2 Mo3 . . . . 108.53(3) no
    S2 Mo1 S8 P2 . . . . -39.45(12) no
    S8 Mo1 S2 Mo2 . . . . -132.21(10) no
    S8 Mo1 S2 Mo3 . . . . 150.47(10) no
    S2 Mo1 O2 C1 . . . . 54.5(2) no
    O2 Mo1 S2 Mo2 . . . . -90.56(7) no
    O2 Mo1 S2 Mo3 . . . . -167.87(7) no
    S4 Mo1 S7 P2 . . . . -92.28(4) no
    S7 Mo1 S4 Mo3 . . . . -103.11(4) no
    S4 Mo1 S8 P2 . . . . 98.61(4) no
    S8 Mo1 S4 Mo3 . . . . 179.39(3) no
    S7 Mo1 S8 P2 . . . . 3.69(4) no
    S8 Mo1 S7 P2 . . . . -3.67(4) no
    S7 Mo1 O2 C1 . . . . 143.1(3) no
    O2 Mo1 S7 P2 . . . . 81.54(9) no
    S8 Mo1 O2 C1 . . . . -138.8(3) no
    O2 Mo1 S8 P2 . . . . -80.75(8) no
    Mo2 Mo3 S2 Mo2 . . . .  0.0 no
    Mo2 Mo3 S2 Mo1 . . . . 74.22(3) no
    Mo2 Mo3 S3 Mo2 . . . .  0.0 no
    Mo2 Mo3 S4 Mo1 . . . . -40.044(19) no
    Mo2 Mo3 S9 P3 . . . . 99.86(5) no
    Mo2 Mo3 S10 P3 . . . . -150.03(3) no
    Mo2 Mo3 N1 C15 . . . . 135.42(15) no
    Mo2 Mo3 N1 C16 . . . . -45.2(3) no
    Mo1 Mo3 S2 Mo2 . . . . -74.22(3) no
    Mo1 Mo3 S2 Mo1 . . . . 0.0 no
    Mo1 Mo3 S3 Mo2 . . . . 41.38(3) no
    Mo1 Mo3 S4 Mo1 . . . . 0.0 no
    Mo1 Mo3 S9 P3 . . . . -159.56(3) no
    Mo1 Mo3 S10 P3 . . . . 159.31(3) no
    Mo1 Mo3 N1 C15 . . . . 88.5(2) no
    Mo1 Mo3 N1 C16 . . . . -92.0(2) no
    S2 Mo3 S3 Mo2 . . . . -13.34(4) no
    S3 Mo3 S2 Mo2 . . . . 13.23(4) no
    S3 Mo3 S2 Mo1 . . . . 87.45(4) no
    S2 Mo3 S4 Mo1 . . . . 14.53(3) no
    S4 Mo3 S2 Mo2 . . . . -88.57(3) no
    S4 Mo3 S2 Mo1 . . . . -14.35(3) no
    S2 Mo3 S9 P3 . . . . -32.90(11) no
    S9 Mo3 S2 Mo2 . . . . 145.50(9) no
    S9 Mo3 S2 Mo1 . . . . -140.28(9) no
    S2 Mo3 S10 P3 . . . . 157.48(4) no
    S10 Mo3 S2 Mo2 . . . . 104.37(3) no
    S10 Mo3 S2 Mo1 . . . . 178.59(3) no
    S2 Mo3 N1 C15 . . . . 141.7(3) no
    S2 Mo3 N1 C16 . . . . -38.9(2) no
    N1 Mo3 S2 Mo2 . . . . -174.66(9) no
    N1 Mo3 S2 Mo1 . . . . -100.43(9) no
    S3 Mo3 S4 Mo1 . . . . -93.68(3) no
    S4 Mo3 S3 Mo2 . . . . 95.04(3) no
    S3 Mo3 S9 P3 . . . . 101.59(4) no
    S9 Mo3 S3 Mo2 . . . . -178.65(4) no
    S3 Mo3 S10 P3 . . . . -97.10(4) no
    S10 Mo3 S3 Mo2 . . . . -100.72(3) no
    S4 Mo3 S9 P3 . . . . -161.54(4) no
    S9 Mo3 S4 Mo1 . . . . 178.40(3) no
    S4 Mo3 N1 C15 . . . . 35.6(2) no
    S4 Mo3 N1 C16 . . . . -145.0(2) no
    N1 Mo3 S4 Mo1 . . . . 96.53(7) no
    S9 Mo3 S10 P3 . . . . -9.20(3) no
    S10 Mo3 S9 P3 . . . . 9.29(3) no
    S9 Mo3 N1 C15 . . . . -51.1(2) no
    S9 Mo3 N1 C16 . . . . 128.3(3) no
    N1 Mo3 S9 P3 . . . . -72.85(9) no
    S10 Mo3 N1 C15 . . . . -130.2(2) no
    S10 Mo3 N1 C16 . . . . 49.2(2) no
    N1 Mo3 S10 P3 . . . . 74.30(8) no
    Mo2 S5 P1 S6 . . . . 3.82(5) no
    Mo2 S5 P1 O3 . . . . 129.05(7) no
    Mo2 S5 P1 O4 . . . . -122.87(6) no
    Mo2 S6 P1 S5 . . . . -3.77(5) no
    Mo2 S6 P1 O3 . . . . -128.29(6) no
    Mo2 S6 P1 O4 . . . . 122.52(7) no
    Mo1 S7 P2 S8 . . . . 4.79(5) no
    Mo1 S7 P2 O5 . . . . -121.83(6) no
    Mo1 S7 P2 O6 . . . . 130.45(6) no
    Mo1 S8 P2 S7 . . . . -4.78(5) no
    Mo1 S8 P2 O5 . . . . 120.71(7) no
    Mo1 S8 P2 O6 . . . . -130.39(6) no
    Mo3 S9 P3 S10 . . . . -12.23(5) no
    Mo3 S9 P3 O7 . . . . 110.50(5) no
    Mo3 S9 P3 O8 . . . . -136.70(6) no
    Mo3 S10 P3 S9 . . . . 12.29(5) no
    Mo3 S10 P3 O7 . . . . -108.55(7) no
    Mo3 S10 P3 O8 . . . . 137.56(6) no
    S5 P1 O3 C3 . . . . -60.3(3) no
    S5 P1 O4 C5 . . . . 69.4(3) no
    S6 P1 O3 C3 . . . . 61.1(3) no
    S6 P1 O4 C5 . . . . -53.4(3) no
    O3 P1 O4 C5 . . . . -172.8(3) no
    O4 P1 O3 C3 . . . . -179.0(3) no
    S7 P2 O5 C7 . . . . 52.4(3) no
    S7 P2 O6 C9 . . . . -66.6(3) no
    S8 P2 O5 C7 . . . . -69.6(3) no
    S8 P2 O6 C9 . . . . 55.2(3) no
    O5 P2 O6 C9 . . . . 175.4(3) no
    O6 P2 O5 C7 . . . . 171.0(3) no
    S9 P3 O7 C11 . . . . -171.99(16) no
    S9 P3 O8 C13 . . . . 57.4(3) no
    S10 P3 O7 C11 . . . . -52.0(3) no
    S10 P3 O8 C13 . . . . -64.9(3) no
    O7 P3 O8 C13 . . . . 174.8(3) no
    O8 P3 O7 C11 . . . . 67.9(3) no
    Mo2 O1 C1 O2 . . . . -3.8(6) no
    Mo2 O1 C1 C2 . . . . 173.5(2) no
    Mo1 O2 C1 O1 . . . . 2.8(6) no
    Mo1 O2 C1 C2 . . . . -174.6(2) no
    P1 O3 C3 C4A . . . . -130.7(4) no
    P1 O3 C3 C4B . . . . 163.3(4) no
    P1 O4 C5 C6 . . . . -106.7(4) no
    P2 O5 C7 C8 . . . . 100.0(4) no
    P2 O6 C9 C10 . . . . -158.5(3) no
    P3 O7 C11 C12 . . . . -174.7(2) no
    P3 O8 C13 C14 . . . . -122.1(3) no
    C25 O9 C27 C28 . . . . -170.2(6) no
    C27 O9 C25 C26 . . . . -176.0(6) no
    Mo3 N1 C15 C17 . . . . 176.6(3) no
    Mo3 N1 C16 C18 . . . . -177.8(2) no
    C15 N1 C16 C18 . . . . 1.6(5) no
    C16 N1 C15 C17 . . . . -2.8(6) no
    C23 N2 C24 C22 . . . . 0.1(8) no
    C24 N2 C23 C21 . . . . 0.2(9) no
    N1 C15 C17 C19 . . . . 2.0(6) no
    N1 C16 C18 C19 . . . . 0.4(6) no
    C15 C17 C19 C18 . . . . 0.1(6) no
    C15 C17 C19 C20 . . . . -179.4(4) no
    C16 C18 C19 C17 . . . . -1.2(6) no
    C16 C18 C19 C20 . . . . 178.3(4) no
    C17 C19 C20 C21 . . . . 36.6(6) no
    C17 C19 C20 C22 . . . . -143.4(4) no
    C18 C19 C20 C21 . . . . -142.9(4) no
    C18 C19 C20 C22 . . . . 37.1(6) no
    C19 C20 C21 C23 . . . . -179.4(4) no
    C19 C20 C22 C24 . . . . 179.6(4) no
    C21 C20 C22 C24 . . . . -0.3(7) no
    C22 C20 C21 C23 . . . . 0.6(7) no
    C20 C21 C23 N2 . . . . -0.6(9) no
    C20 C22 C24 N2 . . . .  0.0(8) no
loop_
    _geom_hbond_atom_site_label_D
    _geom_hbond_atom_site_label_H
    _geom_hbond_atom_site_label_A
    _geom_hbond_site_symmetry_D
    _geom_hbond_site_symmetry_H
    _geom_hbond_site_symmetry_A
    _geom_hbond_distance_DH
    _geom_hbond_distance_HA
    _geom_hbond_distance_DA
    _geom_hbond_angle_DHA
    _geom_hbond_publ_flag
    C11 H11B O5 . . 1_455 0.99 2.38 3.335(7) 161 yes
