# Supplementary material for: μ2-Acetato-κ2 O:O′-(4,4′-bipyridyl-κN)tris­(diethyl di­thio­phosphato-κ2 S,S′)-μ3-sulfido-tri-μ2-sulfido-trimolybdenum(IV) diethyl ether monosolvate
Source: Acta Crystallogr Sect E Struct Rep Online. 2014 Jun 4;70(Pt 7):m240–1. doi: 10.1107/S1600536814012501 (PMC4120534; doi:10.1107/S1600536814012501)
Supplement: Supplementary file 2 [file e-70-0m240-Isup2.hkl]

# 
# h,k,l, Fc-squared, Fo-squared, sigma(Fo-squared) and status flag 
# 
data_I
_shelx_title ' kk20130425' 
_shelx_refln_list_code          4 
_shelx_F_calc_maximum      476.42 
_exptl_crystal_F_000      2544.00 
_reflns_d_resolution_high  0.7696 
 
loop_ 
 _symmetry_equiv_pos_as_xyz 
 'x, y, z' 
 '-x, y+1/2, -z+1/2' 
 '-x, -y, -z' 
 'x, -y-1/2, z-1/2' 
 
_cell_length_a    13.1573 
_cell_length_b    27.6466 
_cell_length_c    14.2153 
_cell_angle_alpha  90.000 
_cell_angle_beta  107.718 
_cell_angle_gamma  90.000 
 
_shelx_F_squared_multiplier     1.000 
 
loop_ 
 _refln_index_h 
 _refln_index_k 
 _refln_index_l 
 _refln_F_squared_calc 
 _refln_F_squared_meas 
 _refln_F_squared_sigma 
 _refln_observed_status 
   2   0   0    31469.23    25544.81    388.51 o 
   3   0   0    30202.08    26994.21    270.67 o 
   4   0   0    16810.93    18699.45    332.65 o 
   5   0   0       25.35      -92.82     92.82 o 
   6   0   0     9877.82     9355.86    214.15 o 
   7   0   0       87.10       -1.92     35.88 o 
   8   0   0    28892.26    29206.97    546.53 o 
   9   0   0      436.92      309.75    135.56 o 
  10   0   0     3582.27     3569.96    209.61 o 
  11   0   0     2736.81     2501.70    179.89 o 
  12   0   0      981.10      953.97    217.97 o 
  13   0   0     5767.58     5935.45    252.80 o 
  14   0   0    19830.28    21796.88    633.17 o 
  15   0   0    15157.66    16065.10    672.59 o 
  16   0   0     9919.02    11479.32    776.10 o 
   2   1   0      702.04      933.69     56.39 o 
   3   1   0      608.05      549.81     49.19 o 
   4   1   0      170.21      425.05     43.45 o 
   5   1   0       86.03      -44.34     49.73 o 
   6   1   0      234.37      149.48     32.16 o 
   7   1   0     1664.63     1702.89     94.64 o 
   8   1   0     4344.05     3703.65    229.55 o 
   9   1   0    11457.19    12236.63    306.22 o 
  10   1   0      908.08      670.65    114.74 o 
  11   1   0       19.29      -23.05     61.65 o 
  12   1   0      951.22      756.94     92.00 o 
  13   1   0      718.93      361.57    108.63 o 
  14   1   0       32.89      121.24     56.41 o 
  15   1   0      218.75      133.51     46.08 o 
  16   1   0      522.47      507.46    143.48 o 
   2   2   0     1488.11      578.17     38.33 o 
   3   2   0    23343.50    21254.25    253.80 o 
   4   2   0     1944.43     2314.87     87.66 o 
   5   2   0       10.33      -81.05     83.53 o 
   6   2   0    34377.44    34130.76    428.61 o 
   7   2   0     2735.96     3094.69     91.03 o 
   8   2   0     1415.66     1523.16     80.13 o 
   9   2   0       35.34       68.01     33.10 o 
  10   2   0     8187.53     8458.38    313.80 o 
  11   2   0      363.23      246.80     70.82 o 
  12   2   0      622.36      461.98     81.90 o 
  13   2   0     3637.55     3824.65     80.94 o 
  14   2   0    14927.88    16847.83    327.10 o 
  15   2   0     7212.82     6896.06    350.60 o 
  16   2   0     4646.98     4442.41    535.15 o 
   2   3   0    27715.66    29530.97    190.58 o 
   3   3   0      925.69     1338.22     71.13 o 
   4   3   0     4438.67     5075.00    129.09 o 
   5   3   0     6776.67     5607.09    163.83 o 
   6   3   0     4696.66     4680.84    132.64 o 
   7   3   0    15022.36    14699.61    245.89 o 
   8   3   0    11765.54    12037.26    229.93 o 
   9   3   0    30376.30    29685.61    446.58 o 
  10   3   0       38.34       17.13     54.88 o 
  11   3   0      722.99      826.62     91.00 o 
  12   3   0     4243.11     4233.74    101.61 o 
  13   3   0     3198.32     3205.89    102.16 o 
  14   3   0     1993.60     1886.54    157.04 o 
  15   3   0       13.00      -62.08    140.75 o 
  16   3   0      720.05      509.57     75.82 o 
   1   4   0     1784.09      771.47     39.11 o 
   2   4   0     5462.57     7027.60    106.97 o 
   3   4   0     1550.44     2211.96     83.69 o 
   4   4   0     4370.95     3927.13    100.38 o 
   5   4   0     1107.06     1078.91     47.29 o 
   6   4   0    20415.78    21385.62    302.76 o 
   7   4   0     1234.11     1155.74     77.33 o 
   8   4   0     5455.17     5463.39    286.63 o 
   9   4   0     1891.33     1610.45    140.08 o 
  10   4   0    11899.71    12342.09    368.44 o 
  11   4   0     5733.85     5986.93    132.60 o 
  12   4   0       18.60       24.81     35.26 o 
  13   4   0     1959.15     1989.41    132.20 o 
  14   4   0     5841.94     6216.46    275.72 o 
  15   4   0      521.18      419.13     89.75 o 
  16   4   0       33.54      -24.24     49.58 o 
   1   5   0     5058.73     5098.81     72.72 o 
   2   5   0    28351.40    28170.01    304.89 o 
   3   5   0      612.16      690.06     54.68 o 
   4   5   0     1401.30     1101.12     88.83 o 
   5   5   0    33746.24    35367.96    265.72 o 
   6   5   0    42501.66    42900.21    404.50 o 
   7   5   0    25386.24    26082.11    354.98 o 
   8   5   0    23259.51    24594.36    410.93 o 
   9   5   0    23878.81    24335.30    330.10 o 
  10   5   0      944.40     1096.93    129.57 o 
  11   5   0     4331.43     4270.33    210.08 o 
  12   5   0     7105.63     7252.27    326.96 o 
  13   5   0     1569.95     1547.00    101.20 o 
  14   5   0     4442.40     4165.49    252.84 o 
  15   5   0     2027.16     2112.74    280.51 o 
  16   5   0       53.22       62.72     49.14 o 
   0   6   0     3220.95     2213.38     89.82 o 
   1   6   0     2569.79     1947.54     67.61 o 
   2   6   0     1140.27     1046.02     65.95 o 
   3   6   0    15673.51    14437.37    195.35 o 
   5   6   0    29384.71    28944.52    307.32 o 
   6   6   0     7746.16     6960.91    140.39 o 
   7   6   0     1163.30     1390.90    246.13 o 
   8   6   0      638.93      572.58     59.55 o 
   9   6   0     9967.80    10056.33    281.73 o 
  10   6   0    24636.37    26218.21    416.19 o 
  11   6   0    19508.49    20329.68    369.06 o 
  12   6   0      119.91      107.56     53.24 o 
  13   6   0     1513.58     1373.81     85.24 o 
  14   6   0     2130.22     2359.97    227.49 o 
  15   6   0       68.82      -22.48     70.93 o 
  16   6   0     1485.09     1154.77    169.10 o 
   1   7   0     5640.07     5776.23     89.45 o 
   2   7   0      440.14      394.38     38.41 o 
   3   7   0     6779.32     7009.80    114.54 o 
   4   7   0     6038.30     5328.94    134.89 o 
   5   7   0    35617.78    35356.89    405.47 o 
   6   7   0    25509.95    26406.82    375.24 o 
   7   7   0    17710.31    18000.15    322.04 o 
   8   7   0    37605.43    38516.59    530.85 o 
   9   7   0    20967.77    22099.97    248.67 o 
  10   7   0     1407.13     1366.50    133.66 o 
  11   7   0      691.91      597.81    110.07 o 
  12   7   0      802.79      652.22     71.90 o 
  13   7   0      827.76      793.75    126.87 o 
  14   7   0     1699.69     1469.48    296.69 o 
  15   7   0     3636.60     3653.17    366.30 o 
   0   8   0      675.34      569.28     52.06 o 
   1   8   0     7579.70     8312.28    139.27 o 
   2   8   0     3370.80     3036.32    110.64 o 
   3   8   0     2205.05     2210.33     74.26 o 
   4   8   0    76774.09    77419.08    727.20 o 
   5   8   0     2849.42     2879.83    100.54 o 
   6   8   0     3579.28     3617.14     92.98 o 
   7   8   0      425.68      246.62     47.80 o 
   8   8   0     4269.63     4559.96    134.87 o 
   9   8   0     3424.19     3340.13    106.71 o 
  10   8   0     5989.08     6013.24    158.39 o 
  11   8   0     6305.88     6125.12    118.86 o 
  12   8   0     2709.40     2591.10    160.89 o 
  13   8   0        5.83      127.91     94.84 o 
  14   8   0      810.66      767.94    116.99 o 
  15   8   0      728.67      572.98    110.18 o 
   1   9   0     3706.69     3191.27     95.93 o 
   2   9   0      125.84      242.47     34.32 o 
   3   9   0      774.02      630.97     53.78 o 
   4   9   0    23345.58    23878.24    381.30 o 
   5   9   0    38166.39    38697.59    427.10 o 
   6   9   0    12976.95    12138.63    267.05 o 
   7   9   0      200.11      191.71     24.29 o 
   8   9   0    12010.30    11993.34    260.12 o 
   9   9   0      489.72      421.52     45.82 o 
  10   9   0     4218.20     4402.31     97.40 o 
  11   9   0      479.18      415.85     82.15 o 
  12   9   0     2098.95     2061.47    212.24 o 
  13   9   0     4935.83     5254.13    300.48 o 
  14   9   0      652.86      648.88    110.35 o 
  15   9   0     6964.62     8013.06    327.69 o 
   0  10   0     2503.76     2810.28    114.63 o 
   1  10   0       39.62       69.99     15.49 o 
   2  10   0    27532.96    26923.77    281.14 o 
   3  10   0     2380.28     2537.42    110.28 o 
   4  10   0    19671.29    21712.13    263.14 o 
   5  10   0        3.26      -13.51     69.70 o 
   6  10   0       15.86       22.88     62.90 o 
   7  10   0     6441.98     6529.81    184.63 o 
   8  10   0     9454.36     9348.46    254.98 o 
   9  10   0        1.02        8.21     75.96 o 
  10  10   0      694.15      665.29     61.29 o 
  11  10   0     1841.09     1625.81     98.10 o 
  12  10   0    14197.13    14415.82    318.05 o 
  13  10   0     5318.29     6086.23    329.38 o 
  14  10   0      249.20      359.04     88.82 o 
  15  10   0      779.93      770.92    115.11 o 
   1  11   0     2895.25     2388.71     52.11 o 
   2  11   0      621.73      483.70     25.90 o 
   3  11   0      146.10      190.06     36.20 o 
   4  11   0    14863.54    15191.77    226.47 o 
   5  11   0    34513.04    34717.79    298.94 o 
   6  11   0     7143.05     7542.98    193.87 o 
   7  11   0     2363.24     2368.78    190.42 o 
   8  11   0     2471.26     2205.63     67.89 o 
   9  11   0     1492.38     1338.28     70.62 o 
  10  11   0     1556.74     1525.09    139.09 o 
  11  11   0      233.18      132.84     91.41 o 
  12  11   0     1337.03     1223.09    155.99 o 
  13  11   0     2874.08     2739.64    150.97 o 
  14  11   0      842.26      743.04    162.15 o 
  15  11   0     7000.81     7547.75    777.51 o 
   0  12   0     1694.04     1845.77     58.43 o 
   1  12   0        2.75       -0.94     16.00 o 
   2  12   0    30594.73    30449.40    316.79 o 
   3  12   0    15625.16    15406.23    211.89 o 
   4  12   0     1781.52     1985.26    108.10 o 
   5  12   0    15694.36    16161.54    258.63 o 
   6  12   0      287.32      320.36     39.42 o 
   7  12   0     7647.12     7419.43    205.84 o 
   8  12   0     4388.02     4575.50    160.63 o 
   9  12   0       89.87      112.85     36.88 o 
  10  12   0     3725.45     3601.91    109.62 o 
  11  12   0     6455.72     6421.63    372.85 o 
  12  12   0     7384.71     8270.76    367.99 o 
  13  12   0     3202.30     2933.95    244.16 o 
  14  12   0     1410.88     1151.05    153.42 o 
  15  12   0        1.21       94.99     86.32 o 
   1  13   0     8045.43     8190.30    115.63 o 
   2  13   0     6675.87     6452.05    114.11 o 
   3  13   0     5218.77     5502.94    105.61 o 
   4  13   0    19299.67    19578.87    281.00 o 
   5  13   0    43590.56    45031.61    485.30 o 
   6  13   0     5865.04     5499.18    124.91 o 
   7  13   0     2515.03     2547.40     55.70 o 
   8  13   0     3091.01     2918.32    214.12 o 
   9  13   0      907.61      763.17     77.16 o 
  10  13   0     5512.79     5979.74    246.54 o 
  11  13   0      158.40       75.87    171.15 o 
  12  13   0      992.20      985.64    129.02 o 
  13  13   0     1224.50     1129.05    153.64 o 
  14  13   0      674.78      708.81    154.95 o 
  15  13   0     3055.06     2497.24    532.76 o 
   0  14   0     5184.52     4869.79    117.95 o 
   1  14   0     3185.80     2802.72     67.51 o 
   2  14   0     9002.28     8867.93    152.00 o 
   3  14   0    15264.89    14726.40    210.07 o 
   4  14   0     2550.67     2292.27    103.57 o 
   5  14   0    11807.72    11024.18    226.35 o 
   6  14   0      208.07      265.94     56.38 o 
   7  14   0      410.92      425.13     89.19 o 
   8  14   0     2686.68     2412.57    227.59 o 
   9  14   0        2.60     -104.48    152.99 o 
  10  14   0     1199.95     1089.24    210.05 o 
  11  14   0     7962.66     8089.82    232.36 o 
  12  14   0     4506.98     4968.92    530.65 o 
  13  14   0     1977.93     1954.61    227.11 o 
  14  14   0      778.99      799.69    105.63 o 
   1  15   0    14474.10    14782.46    190.51 o 
   2  15   0        4.56       24.47     24.55 o 
   3  15   0      700.63      555.13     45.58 o 
   4  15   0      109.63      139.08     33.25 o 
   5  15   0    27029.82    26598.76    337.86 o 
   6  15   0     4886.39     4537.44    223.05 o 
   7  15   0     2126.73     2000.19     97.68 o 
   8  15   0      483.11      435.62    114.33 o 
   9  15   0     3434.39     3247.01    140.73 o 
  10  15   0     2246.09     2211.60    200.37 o 
  11  15   0      130.10      256.94     84.16 o 
  12  15   0      432.89      158.05    128.20 o 
  13  15   0     1315.87     1484.04    165.09 o 
  14  15   0        1.56      -22.48    103.07 o 
   0  16   0       25.79        6.40     34.76 o 
   1  16   0    10280.51    10603.88    197.75 o 
   2  16   0    13035.35    12577.01    190.40 o 
   3  16   0    16750.37    17316.06    274.98 o 
   4  16   0     3754.30     3476.17    121.87 o 
   5  16   0    13876.39    13704.57    275.16 o 
   6  16   0     2172.19     2038.11     95.38 o 
   7  16   0       89.76       61.17    110.34 o 
   8  16   0     8828.79     9187.86    361.97 o 
   9  16   0     3462.49     3829.29    257.59 o 
  10  16   0      276.53      140.88     97.73 o 
  11  16   0     7482.91     8451.08    250.78 o 
  12  16   0     3925.15     4254.25    242.57 o 
  13  16   0     1911.64     1705.60    274.85 o 
  14  16   0       41.53       12.26     61.09 o 
   1  17   0     5092.79     4649.56    132.48 o 
   2  17   0     4688.92     4382.58    118.27 o 
   3  17   0    20069.50    20113.81    362.63 o 
   4  17   0     1981.76     1825.57    100.34 o 
   5  17   0     3746.43     3214.79     51.54 o 
   6  17   0       90.52      129.07     59.05 o 
   7  17   0     7935.61     8381.43    345.80 o 
   8  17   0    20199.48    21458.48    399.58 o 
   9  17   0     4563.42     4777.46    181.44 o 
  10  17   0       28.16       45.25     97.96 o 
  11  17   0     1333.02     1254.99    123.73 o 
  12  17   0       26.58       87.93     75.37 o 
  13  17   0       68.01       81.56     72.00 o 
  14  17   0        0.86       51.38     73.91 o 
   0  18   0     3817.29     3788.20    194.36 o 
   1  18   0     1003.09     1012.05     51.64 o 
   2  18   0     4588.10     4367.31    138.69 o 
   3  18   0     3111.06     2987.78    119.34 o 
   4  18   0      171.86      155.68     30.09 o 
   5  18   0      917.12      961.05     87.84 o 
   6  18   0     1315.96      993.02    293.19 o 
   7  18   0      643.80      467.21    102.43 o 
   8  18   0    16573.38    17290.96    445.52 o 
   9  18   0    12451.80    12446.20    598.31 o 
  10  18   0     5690.06     6018.08    213.94 o 
  11  18   0     6994.04     7222.58    308.07 o 
  12  18   0     3924.20     3840.75    251.07 o 
  13  18   0      889.56      764.31     91.75 o 
  14  18   0      523.28      259.01    106.90 o 
   1  19   0     2157.60     2093.47     96.71 o 
   2  19   0    10464.02     9733.78    275.25 o 
   3  19   0    32252.82    33898.27    342.26 o 
   4  19   0     2646.71     2954.53     58.41 o 
   5  19   0      514.43      458.60     46.78 o 
   6  19   0      689.91      421.94    172.10 o 
   7  19   0       21.40      -15.44     73.09 o 
   8  19   0     2076.01     2031.33    249.92 o 
   9  19   0    12745.63    12920.19    285.73 o 
  10  19   0       66.20      120.25     51.21 o 
  11  19   0     4261.98     4556.79    401.63 o 
  12  19   0     1147.12     1224.63    134.52 o 
  13  19   0      699.84      576.42     95.85 o 
   0  20   0     5855.23     5705.66    290.33 o 
   1  20   0      474.67      334.97     45.49 o 
   2  20   0     2605.69     2287.24     70.35 o 
   3  20   0     2175.50     1891.61    105.90 o 
   4  20   0      396.73      271.49     66.94 o 
   5  20   0        3.21       18.28     22.82 o 
   6  20   0     9178.34     9511.14    252.36 o 
   7  20   0     1080.24      976.24    116.67 o 
   8  20   0     2037.25     1886.80    154.22 o 
   9  20   0     7376.89     6507.00    696.66 o 
  10  20   0     3796.14     3858.50    198.34 o 
  11  20   0     2429.87     2341.12    232.09 o 
  12  20   0     1392.03     1384.25    237.51 o 
  13  20   0      110.43      187.38     77.32 o 
   1  21   0       25.26       28.16     43.96 o 
   2  21   0    11101.87    11209.69    259.92 o 
   3  21   0    31734.59    34054.70    523.46 o 
   4  21   0     1919.50     1817.28    102.64 o 
   5  21   0      911.32      847.96    112.45 o 
   6  21   0     2553.78     2435.94    169.70 o 
   7  21   0     2226.32     2055.63    267.47 o 
   8  21   0      416.68      289.87    115.85 o 
   9  21   0     8442.68     8606.16    385.55 o 
  10  21   0      396.05      282.82    100.92 o 
  11  21   0     4535.66     4664.44    278.69 o 
  12  21   0      507.01      608.93    153.94 o 
  13  21   0      107.47      317.43    130.76 o 
   0  22   0    14811.14    13756.04    771.07 o 
   1  22   0     4995.83     4934.67    148.25 o 
   2  22   0     5779.49     5673.49    237.30 o 
   3  22   0      104.35      105.13    126.10 o 
   4  22   0      795.61      707.86    127.30 o 
   5  22   0        8.49       28.03     25.35 o 
   6  22   0     6930.38     6587.82    315.49 o 
   7  22   0     5663.29     5815.48    190.89 o 
   8  22   0      578.95      526.00     97.79 o 
   9  22   0        8.45       90.06     40.50 o 
  10  22   0      305.06      265.49    125.69 o 
  11  22   0      497.11      566.01     66.25 o 
  12  22   0        1.31      -98.64    127.50 o 
   1  23   0      860.49      810.03    112.71 o 
   2  23   0    13705.83    14681.29    466.65 o 
   3  23   0    57471.32    62251.24   1317.34 o 
   4  23   0     6133.58     6395.22    140.95 o 
   5  23   0      288.74      185.68     60.26 o 
   6  23   0      155.98      174.36     72.67 o 
   7  23   0     1614.80     1516.91     96.71 o 
   8  23   0      728.19      575.06    114.12 o 
   9  23   0       20.26       61.82     37.07 o 
  10  23   0     2056.19     1827.95    270.13 o 
  11  23   0     3839.19     4210.26    776.92 o 
  12  23   0       92.03        6.32    129.80 o 
   0  24   0     2565.86     2629.52    136.46 o 
   1  24   0     2673.60     2588.75     51.77 o 
   2  24   0     1618.04     1518.43    131.98 o 
   3  24   0        2.06       13.76     39.68 o 
   4  24   0     1877.64     1474.30    138.16 o 
   5  24   0     9197.74     9813.32    297.42 o 
   6  24   0     1947.07     2050.13    182.22 o 
   7  24   0      301.15      497.38    236.23 o 
   8  24   0     1612.86     1615.45    174.34 o 
   9  24   0     3251.04     3383.12    272.36 o 
  10  24   0     1021.82      962.59    246.23 o 
  11  24   0     3455.32     2860.96    418.14 o 
  12  24   0       73.26      116.02    111.58 o 
   1  25   0       68.72       -5.17     55.04 o 
   2  25   0       17.55       72.64     77.41 o 
   3  25   0    18579.60    18897.44    492.00 o 
   4  25   0      542.13      410.53     68.74 o 
   5  25   0       14.78       37.46     84.19 o 
   6  25   0     3190.18     3155.54    118.79 o 
   7  25   0    10528.97    11636.04    494.92 o 
   8  25   0     1348.33     1453.87    227.63 o 
   9  25   0       90.32       62.79     58.21 o 
  10  25   0      355.32      163.64    122.76 o 
  11  25   0     1244.36     1228.99    209.16 o 
   0  26   0      375.07      231.95     76.03 o 
   1  26   0     4470.14     4423.86    165.97 o 
   2  26   0      346.61      173.26    103.95 o 
   3  26   0      329.66      149.04     51.89 o 
   4  26   0    10122.13    10647.21    334.60 o 
   5  26   0    13668.73    14725.01    320.22 o 
   6  26   0     4381.67     5655.89    268.51 o 
   7  26   0      298.91      419.98    103.20 o 
   8  26   0     1472.29     1247.19    205.15 o 
   9  26   0     2953.37     2909.01    323.64 o 
  10  26   0     1626.11     1445.42    276.34 o 
  11  26   0     2386.31     1992.08    352.20 o 
   1  27   0      278.05      236.49     51.25 o 
   2  27   0     1357.08     1283.64    115.66 o 
   3  27   0     1548.16     1472.49     96.34 o 
   4  27   0     2828.17     2594.87    171.77 o 
   5  27   0     6830.06     6828.81    530.85 o 
   6  27   0     1280.38     1265.04    197.22 o 
   7  27   0    10654.52    11721.17    387.30 o 
   8  27   0     1395.79     1242.29    473.08 o 
   9  27   0        8.41       33.84     98.21 o 
  10  27   0      141.65      127.52     88.14 o 
   0  28   0      229.04      284.21     89.82 o 
   1  28   0        9.91       15.04     74.43 o 
   2  28   0      986.14      818.93    139.29 o 
   3  28   0     1558.33     1741.93    225.10 o 
   4  28   0      833.81      624.68    182.13 o 
   5  28   0     2429.03     2831.14    266.13 o 
   6  28   0     1230.56     1142.68    241.48 o 
   7  28   0      199.67      192.00    101.48 o 
   8  28   0      423.85      235.13    109.96 o 
   9  28   0      764.30      324.62    394.76 o 
  10  28   0      710.73      669.63    149.76 o 
   1  29   0     1087.68     1021.49    146.40 o 
   2  29   0     2706.90     2173.63    232.82 o 
   3  29   0      782.02      773.40    140.86 o 
   4  29   0     1898.03     1827.35    163.60 o 
   5  29   0     1035.47      900.89    169.40 o 
   6  29   0     5975.87     5921.79   1273.59 o 
   7  29   0    10703.29    12140.70    548.64 o 
   8  29   0     1637.91     1420.08    320.65 o 
   9  29   0        1.69      141.13     63.68 o 
   0  30   0     2573.11     2348.72    204.34 o 
   1  30   0      225.58      152.83     54.77 o 
   2  30   0     3385.26     3318.96    155.41 o 
   3  30   0     1330.50     1401.17    162.16 o 
   4  30   0       16.56      183.11     78.09 o 
   5  30   0      131.81      164.71     76.80 o 
   6  30   0      252.15      293.60    107.55 o 
   7  30   0      799.00      780.14    167.87 o 
   8  30   0      432.49      318.04     86.31 o 
   1  31   0     2483.42     2349.85    406.72 o 
   2  31   0      509.50      582.05    151.45 o 
   3  31   0        0.57      -13.57     91.11 o 
   4  31   0       47.09      155.97     67.47 o 
   5  31   0       61.15      279.14     85.50 o 
   6  31   0     3034.10     2518.28    699.13 o 
   7  31   0     3149.71     2920.76    698.80 o 
   8  31   0      218.43      200.55     97.51 o 
   0  32   0      458.07      180.64    112.65 o 
   1  32   0      162.67      171.44     71.50 o 
   2  32   0     5357.41     5449.29    431.12 o 
   3  32   0     1540.54     1479.06    280.11 o 
   4  32   0     1184.28     1130.05    229.97 o 
   5  32   0     1539.32     1047.52    243.60 o 
   6  32   0     1212.37     1269.33    212.84 o 
   7  32   0     1117.00      807.38    153.05 o 
   1  33   0     2217.15     1418.49    289.02 o 
   2  33   0       27.24       93.68     70.86 o 
   3  33   0       32.91       73.84     70.74 o 
   4  33   0       35.78       44.42     61.01 o 
   5  33   0     1503.30     1574.32    288.55 o 
   6  33   0      392.31      284.49    119.78 o 
   1  34   0        1.33     -102.59    102.59 o 
   2  34   0     2059.43     1711.51    215.62 o 
   3  34   0      879.17      761.64    161.94 o 
   4  34   0     1205.40      891.93    239.70 o 
   5  34   0     1144.81     1005.42    240.11 o 
   3  35   0      308.45      195.14     90.61 o 
 -16   1   1     3715.92     3150.25    680.72 o 
 -15   1   1     4089.16     4046.55    187.13 o 
 -14   1   1     3550.95     3674.75    179.70 o 
 -13   1   1       98.94       50.19     68.52 o 
 -12   1   1     4881.07     4865.25    133.68 o 
 -11   1   1    13446.51    14233.25    447.26 o 
 -10   1   1     1901.20     1692.69    128.00 o 
  -9   1   1    21717.56    22485.86    357.34 o 
  -8   1   1     5771.62     6222.69    201.46 o 
  -7   1   1    14949.34    14820.32    222.27 o 
  -6   1   1       16.34       26.63     36.04 o 
  -5   1   1    48543.60    49105.36    428.25 o 
  -4   1   1    30183.95    29153.60    208.50 o 
  -3   1   1    34631.41    35759.65    293.72 o 
  -2   1   1    14091.36    13540.20    157.61 o 
   2   1   1     1563.85     1404.80     56.21 o 
   3   1   1     2857.36     2791.48    103.41 o 
   4   1   1     2914.77     4081.80    141.56 o 
   5   1   1    32632.55    32017.39    341.10 o 
   6   1   1    14780.84    13822.53    226.05 o 
   7   1   1     6556.94     6697.72    191.52 o 
   8   1   1       77.91      158.72     84.92 o 
   9   1   1    28597.99    29422.36    483.25 o 
  10   1   1      908.68      986.79    141.75 o 
  11   1   1      193.76       35.47    107.20 o 
  12   1   1        2.79      -30.40     59.96 o 
  13   1   1     4865.33     5099.27    167.01 o 
  14   1   1      382.95      231.13     49.91 o 
  15   1   1      110.88      101.97     49.14 o 
 -16   2   1      859.11      644.32    132.99 o 
 -15   2   1      202.25       38.16     87.46 o 
 -14   2   1      376.39      337.52     77.93 o 
 -13   2   1      231.67      111.84     47.06 o 
 -12   2   1      964.79      821.19    114.39 o 
 -11   2   1      459.63      532.54    103.99 o 
 -10   2   1     4946.04     4780.35    172.30 o 
  -9   2   1    15400.97    15777.26    392.68 o 
  -8   2   1    28035.52    28503.87    334.53 o 
  -7   2   1     6229.11     5799.34    124.63 o 
  -6   2   1       13.54      180.23     33.35 o 
  -5   2   1     3867.64     3987.81     92.39 o 
  -4   2   1      418.71      509.30     51.91 o 
  -3   2   1     2465.78     3251.84    118.53 o 
  -2   2   1     1757.83     2199.89     72.36 o 
   2   2   1     3183.96     3486.23    106.03 o 
   3   2   1   110277.16   111580.66    960.29 o 
   4   2   1    35040.08    37143.57    238.12 o 
   5   2   1     2641.76     3126.61    102.68 o 
   6   2   1     3756.44     3994.12     89.96 o 
   7   2   1     4875.09     4940.63    180.32 o 
   8   2   1     1720.33     1720.14    153.78 o 
   9   2   1     7720.04     8142.22    294.18 o 
  10   2   1     2300.33     2758.42    187.17 o 
  11   2   1     1763.41     1966.34    127.19 o 
  12   2   1      939.77      798.40     90.84 o 
  13   2   1       35.86       55.88     51.56 o 
  14   2   1      150.88       95.77     47.13 o 
  15   2   1       20.23      -96.07    119.03 o 
 -16   3   1      507.15      410.00     98.19 o 
 -15   3   1      596.63      473.00    104.87 o 
 -14   3   1       43.27       -2.38     91.96 o 
 -13   3   1     1267.96     1387.48    122.25 o 
 -12   3   1      934.99      829.82    112.36 o 
 -11   3   1     7337.10     7699.42    178.37 o 
 -10   3   1     1782.22     1520.84    109.06 o 
  -9   3   1    29954.37    29548.13    518.08 o 
  -8   3   1     6384.87     6785.38    312.23 o 
  -7   3   1        7.32      -15.39     43.09 o 
  -6   3   1     4568.55     4969.18    120.32 o 
  -5   3   1    31270.70    28683.41    310.91 o 
  -4   3   1     2904.85     2793.83    104.74 o 
  -3   3   1    33078.30    34823.94    270.25 o 
  -2   3   1    11877.57    11845.98    161.76 o 
   1   3   1    29471.79    29318.65    188.56 o 
   2   3   1    42255.23    41561.27    284.70 o 
   3   3   1     4493.45     3921.03     96.63 o 
   4   3   1       55.19       84.23     39.32 o 
   5   3   1    13786.16    12462.30    173.73 o 
   6   3   1    14588.00    14624.33    223.37 o 
   7   3   1       25.16       58.69     69.66 o 
   8   3   1     4673.96     4357.43    141.98 o 
   9   3   1    15387.43    16526.37    395.31 o 
  10   3   1       31.95       49.82     53.20 o 
  11   3   1      419.45      286.36    100.30 o 
  12   3   1       14.24      -13.97     68.03 o 
  13   3   1     5618.57     6015.65    218.73 o 
  14   3   1      664.31      438.73    130.14 o 
  15   3   1      913.91      507.44    131.79 o 
 -16   4   1      787.64      723.86     87.27 o 
 -15   4   1       97.00      271.90     82.99 o 
 -14   4   1      397.09      390.64    102.52 o 
 -13   4   1        1.42       33.93     33.73 o 
 -12   4   1     2056.31     1886.76    200.30 o 
 -11   4   1      207.72      340.46     79.38 o 
 -10   4   1    22380.46    23330.46    448.61 o 
  -9   4   1    31398.95    31765.31    434.59 o 
  -8   4   1    40364.95    40871.18    707.53 o 
  -7   4   1      552.76      648.86     52.56 o 
  -6   4   1     1290.06     1339.62     59.46 o 
  -5   4   1    11761.20    10657.95    158.48 o 
  -4   4   1    18616.78    17364.34    266.54 o 
  -3   4   1     4690.13     5888.12    104.30 o 
  -2   4   1    16370.14    14096.49    193.82 o 
  -1   4   1     3142.12     3516.66    121.61 o 
   0   4   1    76351.05    78362.25    649.52 o 
   1   4   1     1086.41     1023.18     55.36 o 
   2   4   1     2902.79     3238.31     97.05 o 
   3   4   1     4686.04     4811.05     84.10 o 
   4   4   1     3178.37     2494.12     82.79 o 
   5   4   1    12005.77    12168.56    170.24 o 
   6   4   1     6220.84     5415.59    126.89 o 
   7   4   1     8445.70     8936.93    206.41 o 
   8   4   1     8053.68     8090.48    222.80 o 
   9   4   1    10341.00    10827.82    300.03 o 
  10   4   1    12141.99    12518.79    389.92 o 
  11   4   1    10645.62    11262.18    250.05 o 
  12   4   1     4245.50     4173.66    117.06 o 
  13   4   1      367.80      304.77     74.35 o 
  14   4   1     2814.44     2857.21    232.35 o 
  15   4   1      300.64      176.84    161.32 o 
 -16   5   1        9.03       13.19    101.61 o 
 -15   5   1     1398.87     1358.34    155.46 o 
 -14   5   1      363.72      435.60    108.98 o 
 -13   5   1       38.19       26.36     31.51 o 
 -12   5   1     1666.58     1559.83     96.92 o 
 -11   5   1     8128.88     8807.40    218.03 o 
 -10   5   1      873.34      794.20    134.21 o 
  -9   5   1     4122.06     3992.15    185.17 o 
  -8   5   1    15433.89    16274.68    288.04 o 
  -7   5   1     1241.11     1127.64     70.67 o 
  -6   5   1     4584.90     4053.56    110.36 o 
  -5   5   1    15231.87    14333.97    210.43 o 
  -4   5   1      360.08      380.08     87.60 o 
  -3   5   1     5808.58     5307.89    111.65 o 
  -2   5   1    13180.78    12445.46    163.76 o 
  -1   5   1    18569.94    17197.00    184.96 o 
   0   5   1      441.55      616.53     33.93 o 
   1   5   1    31668.21    31468.55    189.86 o 
   2   5   1     1647.66     1508.15     70.06 o 
   3   5   1    43910.36    48130.96    455.49 o 
   4   5   1    25957.78    25789.30    322.08 o 
   5   5   1      797.69      980.98     46.26 o 
   6   5   1      485.51      454.10     60.79 o 
   7   5   1      364.97      401.88     67.18 o 
   8   5   1    12793.98    13008.29    303.56 o 
   9   5   1     2344.48     2314.83    146.91 o 
  10   5   1       81.45      123.24     96.37 o 
  11   5   1     3754.97     3430.28    281.07 o 
  12   5   1       56.00      100.92     89.60 o 
  13   5   1     3277.20     3384.96    124.99 o 
  14   5   1        4.34      -23.54     52.50 o 
  15   5   1     3128.85     2770.57    575.25 o 
 -16   6   1      449.47      510.99     89.07 o 
 -15   6   1     2466.34     2202.93    212.00 o 
 -14   6   1      537.74      454.01     98.98 o 
 -13   6   1     1393.05     1213.75     98.67 o 
 -12   6   1      117.48      129.35     45.18 o 
 -11   6   1     6628.18     6815.35    161.18 o 
 -10   6   1    19969.32    20132.66    354.00 o 
  -9   6   1    16458.65    16685.66    361.25 o 
  -8   6   1    20803.61    21700.99    600.44 o 
  -7   6   1      147.17      204.89     34.17 o 
  -6   6   1       11.09       85.36     29.07 o 
  -5   6   1     7924.85     7766.26    168.74 o 
  -4   6   1     7406.48     7369.95    120.41 o 
  -3   6   1     5925.00     4476.99    128.00 o 
  -2   6   1      124.36       46.25     10.10 o 
  -1   6   1    10117.09     9502.51    143.46 o 
   0   6   1    28089.47    28764.12    242.22 o 
   1   6   1    12811.13    12814.84    160.53 o 
   2   6   1    41794.77    42974.33    364.30 o 
   3   6   1    82102.46    86631.04    524.70 o 
   4   6   1    59143.22    58457.57    525.57 o 
   5   6   1    37163.89    37837.43    327.72 o 
   6   6   1      537.87      653.87     52.25 o 
   7   6   1     6860.54     6420.82    226.83 o 
   8   6   1     3457.62     3219.41    168.96 o 
   9   6   1     2911.61     2761.51    148.52 o 
  10   6   1    11564.04    11959.11    388.99 o 
  11   6   1    12485.34    13246.34    313.78 o 
  12   6   1     1545.03     1495.40    113.61 o 
  13   6   1      544.09      441.11     92.35 o 
  14   6   1     3277.04     3348.41    235.34 o 
  15   6   1        2.06       98.19     54.40 o 
 -16   7   1      121.26       99.38     57.47 o 
 -15   7   1     3480.80     3334.52    253.18 o 
 -14   7   1      819.53      873.09    150.41 o 
 -13   7   1      219.16      308.25     87.77 o 
 -12   7   1     8437.31     8778.63    245.02 o 
 -11   7   1    21895.75    23082.95    371.51 o 
 -10   7   1     7757.06     7839.33    237.95 o 
  -9   7   1       57.68      107.77     62.98 o 
  -8   7   1    12080.49    12124.52    270.27 o 
  -7   7   1     6705.05     7314.07    180.83 o 
  -6   7   1     1734.59     1570.89    115.93 o 
  -5   7   1    31558.04    32539.45    398.36 o 
  -4   7   1     1444.55     1230.22     94.27 o 
  -3   7   1    12517.96    11884.46    184.10 o 
  -2   7   1     1615.87     1306.27     49.39 o 
  -1   7   1        4.56       35.11     18.22 o 
   0   7   1      884.69     1012.09     65.53 o 
   1   7   1      908.17     1036.94     59.84 o 
   2   7   1    23507.20    25054.81    283.59 o 
   3   7   1   176369.06   175528.47  27935.84 o 
   4   7   1    28102.54    28994.38    304.91 o 
   5   7   1     4632.05     4943.43    107.06 o 
   6   7   1     2020.44     1693.09     96.89 o 
   7   7   1     1544.56     1685.24     77.30 o 
   8   7   1    27957.24    28019.11    468.77 o 
   9   7   1     3132.25     2805.34    144.28 o 
  10   7   1     3851.84     3919.02    251.35 o 
  11   7   1    13547.72    14002.92    291.53 o 
  12   7   1      583.55      587.31     88.12 o 
  13   7   1     1413.78     1336.56    187.46 o 
  14   7   1        3.60       30.22    111.84 o 
  15   7   1     2317.67     2549.43    216.57 o 
 -16   8   1     3279.76     2850.61    381.70 o 
 -15   8   1      431.81      306.39     85.67 o 
 -14   8   1     4218.37     4079.65    267.61 o 
 -13   8   1    10203.12    10655.78    783.27 o 
 -12   8   1       55.99       98.41     49.70 o 
 -11   8   1     7953.29     7859.92    182.71 o 
 -10   8   1      967.14     1007.90    107.33 o 
  -9   8   1        6.49       14.89     35.74 o 
  -8   8   1       44.33       39.77     58.45 o 
  -7   8   1      911.35      810.53     64.15 o 
  -6   8   1    22877.60    22354.68    344.41 o 
  -5   8   1      289.24      265.10     53.11 o 
  -4   8   1    14001.55    13396.94    219.27 o 
  -3   8   1     3537.91     3803.06    117.04 o 
  -2   8   1     1827.80     1862.86     68.01 o 
  -1   8   1     1146.29     1385.50     45.59 o 
   0   8   1     6529.67     6285.49     90.51 o 
   1   8   1     2664.53     2786.76     93.98 o 
   2   8   1    12127.47    12682.08    187.15 o 
   3   8   1   101360.19   105707.70    991.92 o 
   4   8   1    33999.73    33273.71    402.11 o 
   5   8   1     7632.78     7441.74    165.67 o 
   6   8   1     9232.00     9801.93    207.76 o 
   7   8   1      119.16      101.85     24.57 o 
   8   8   1     9668.33     9673.75    253.68 o 
   9   8   1      213.91      161.38     44.40 o 
  10   8   1      395.86      285.65     74.09 o 
  11   8   1     2762.30     2898.05     88.02 o 
  12   8   1     1630.18     1512.40    195.64 o 
  13   8   1       37.65       99.05     67.12 o 
  14   8   1     1617.11     1321.51    209.20 o 
  15   8   1       25.78       98.84     90.60 o 
 -16   9   1     3824.97     3904.97    386.20 o 
 -15   9   1      836.57      785.74    148.36 o 
 -14   9   1        0.38      162.73     64.04 o 
 -13   9   1       25.69      202.48     71.90 o 
 -12   9   1     6766.46     6793.50    246.03 o 
 -11   9   1    11002.96    11296.80    232.85 o 
 -10   9   1     1156.93     1186.40    101.56 o 
  -9   9   1     3663.52     3645.02    155.24 o 
  -8   9   1    15425.79    15789.26    353.04 o 
  -7   9   1      689.85      559.21     65.63 o 
  -6   9   1     3105.96     2859.41    102.89 o 
  -5   9   1     3316.29     3458.19    211.59 o 
  -4   9   1     1806.17     1580.01     65.36 o 
  -3   9   1    50835.72    50496.88    535.50 o 
  -2   9   1     8498.63     8144.29    129.14 o 
  -1   9   1     4474.48     4869.66     75.40 o 
   0   9   1     6707.31     6306.30     93.75 o 
   1   9   1      469.33      638.61     44.02 o 
   2   9   1     7367.18     7475.89    110.31 o 
   3   9   1   119532.59   122998.48    806.03 o 
   4   9   1    13076.12    12003.55    208.06 o 
   5   9   1     8892.08     8373.54    134.05 o 
   6   9   1     1160.94     1155.72    142.03 o 
   7   9   1     2520.36     2222.66    214.69 o 
   8   9   1    12270.82    12122.55    267.34 o 
   9   9   1     5969.43     5953.96    192.28 o 
  10   9   1     2619.38     2555.15     99.34 o 
  11   9   1    17884.39    18679.55    287.01 o 
  12   9   1     1441.64     1692.24    160.98 o 
  13   9   1      713.92      665.91    116.45 o 
  14   9   1        3.91       52.94     73.58 o 
  15   9   1      843.43      700.11    101.58 o 
 -15  10   1     1388.72     1372.41    185.47 o 
 -14  10   1     9748.69     9531.62    364.97 o 
 -13  10   1    16302.27    18156.48    460.00 o 
 -12  10   1      484.36      338.85    104.50 o 
 -11  10   1     6709.78     6867.56    278.05 o 
 -10  10   1      311.28      234.00     50.94 o 
  -9  10   1      222.31      135.71     69.95 o 
  -8  10   1     1824.29     1898.76    168.92 o 
  -7  10   1     1757.76     1582.74    103.80 o 
  -6  10   1    32072.19    32467.07    471.58 o 
  -5  10   1     8078.37     7386.97    273.52 o 
  -4  10   1       47.93       40.46     27.06 o 
  -3  10   1     1532.03     2160.77     59.14 o 
  -2  10   1      748.37      803.38     54.02 o 
  -1  10   1      677.37      366.15     29.91 o 
   0  10   1     4797.38     4051.04     65.42 o 
   1  10   1    33709.50    34153.24    239.46 o 
   2  10   1     1351.06     1486.99     44.62 o 
   3  10   1    14975.81    13263.23    194.38 o 
   4  10   1     1068.46     1138.74     74.25 o 
   5  10   1      674.20      965.80     65.39 o 
   6  10   1    33929.39    32609.43    477.35 o 
   7  10   1     7512.61     7656.92    212.05 o 
   8  10   1      458.93      363.84     66.07 o 
   9  10   1      242.60      254.45     42.53 o 
  10  10   1      657.13      566.66     62.68 o 
  11  10   1      830.40      813.92    131.87 o 
  12  10   1      758.03      502.37    137.65 o 
  13  10   1     3792.09     3743.65    315.39 o 
  14  10   1     8070.63     8873.21    679.52 o 
  15  10   1     1435.55     1278.91    190.21 o 
 -15  11   1      311.55      316.22     83.16 o 
 -14  11   1       94.17       10.86     99.05 o 
 -13  11   1      284.52      341.98     96.82 o 
 -12  11   1      806.66      896.19    120.81 o 
 -11  11   1     6503.69     6364.81    175.89 o 
 -10  11   1      846.20      729.71     65.64 o 
  -9  11   1     3498.48     3124.07    207.67 o 
  -8  11   1      917.35      664.48     75.59 o 
  -7  11   1      453.96      465.74     87.63 o 
  -6  11   1     4966.67     5222.60    230.83 o 
  -5  11   1      328.65      274.14     58.73 o 
  -4  11   1    12050.28    11310.65    252.84 o 
  -3  11   1    49250.91    50169.97    363.65 o 
  -2  11   1    16600.13    15955.23    267.61 o 
  -1  11   1    14339.32    14950.34    219.72 o 
   0  11   1    11594.23    11314.45    152.14 o 
   1  11   1     1882.06     1643.36     43.44 o 
   2  11   1    14183.82    12771.17    172.72 o 
   3  11   1    59723.39    62659.91    476.96 o 
   4  11   1     3724.76     3309.92     91.61 o 
   5  11   1      301.26      320.54     43.50 o 
   6  11   1     7964.00     7982.18    167.72 o 
   7  11   1     7314.25     7693.82    202.75 o 
   8  11   1      663.02      523.45     57.83 o 
   9  11   1     6721.27     6672.16    176.43 o 
  10  11   1      204.96       23.29    112.86 o 
  11  11   1    22460.38    24520.28    504.18 o 
  12  11   1     4341.61     4069.45    193.61 o 
  13  11   1      152.10      152.61    176.47 o 
  14  11   1       96.60       41.13    163.55 o 
  15  11   1        1.02     -154.88    154.88 o 
 -15  12   1     2534.78     2391.90    276.52 o 
 -14  12   1    12501.38    13386.95    750.38 o 
 -13  12   1    10648.73    11199.92    432.71 o 
 -12  12   1        5.96      -94.76     94.76 o 
 -11  12   1      179.14       86.21     71.78 o 
 -10  12   1     2513.73     2430.71    249.55 o 
  -9  12   1      453.95      294.08     76.28 o 
  -8  12   1     1634.14     1915.10    153.70 o 
  -7  12   1    11493.10    11443.31    365.73 o 
  -6  12   1    73280.13    77602.48   1142.83 o 
  -5  12   1    39612.88    40127.07    531.91 o 
  -4  12   1     4520.76     4659.86    150.44 o 
  -3  12   1     2145.82     1827.96     57.33 o 
  -2  12   1     2541.97     2805.87    112.43 o 
  -1  12   1    11086.48    11646.82    162.12 o 
   0  12   1    20372.13    18659.48    195.73 o 
   1  12   1    54350.41    53580.63    353.54 o 
   2  12   1     4670.83     4632.10    112.37 o 
   3  12   1     8248.06     8407.87    129.71 o 
   4  12   1     2011.13     1679.56     88.20 o 
   5  12   1     9888.69     9795.49    207.45 o 
   6  12   1    36760.16    36890.48    481.52 o 
   7  12   1     4957.43     5035.02    186.03 o 
   8  12   1     3044.10     2948.91     81.99 o 
   9  12   1     4063.78     4230.34    109.41 o 
  10  12   1     2737.13     2598.66    104.31 o 
  11  12   1      123.16      175.70     66.54 o 
  12  12   1      582.25      423.39    104.49 o 
  13  12   1     6017.07     6610.10    282.12 o 
  14  12   1    14993.16    16106.75    911.32 o 
  15  12   1     4597.89     4609.61    421.81 o 
 -15  13   1       17.56       92.74     71.04 o 
 -14  13   1      619.04      496.72    153.20 o 
 -13  13   1     1282.71      912.66    140.84 o 
 -12  13   1      330.80      341.97    160.09 o 
 -11  13   1     4121.06     3851.45    119.35 o 
 -10  13   1     3800.72     3500.50    214.37 o 
  -9  13   1      134.19       60.60    139.98 o 
  -8  13   1    10684.33    10647.89    361.68 o 
  -7  13   1     4244.20     4596.99    266.77 o 
  -6  13   1    16716.47    15707.13    472.52 o 
  -5  13   1     5511.14     5108.46    301.77 o 
  -4  13   1     5973.54     6348.57    126.23 o 
  -3  13   1    13021.17    11872.95    168.43 o 
  -2  13   1       77.05       64.04     14.77 o 
  -1  13   1     6605.96     6550.46    136.39 o 
   0  13   1       42.67       78.01     16.50 o 
   1  13   1       40.98       36.42     20.50 o 
   2  13   1      150.66       75.41     28.72 o 
   3  13   1     2950.70     2576.78     71.43 o 
   4  13   1     5241.81     4553.82    133.18 o 
   5  13   1     3067.01     2794.64    122.50 o 
   6  13   1    30538.56    32598.52    424.91 o 
   7  13   1    28346.37    29108.62    396.43 o 
   8  13   1    19226.69    20161.15    356.41 o 
   9  13   1     2277.91     2113.82    100.42 o 
  10  13   1     1189.10      967.38    149.36 o 
  11  13   1     5320.73     5416.37    159.57 o 
  12  13   1      421.18      207.82     84.37 o 
  13  13   1      372.07      170.52    104.90 o 
  14  13   1      498.21      182.81     76.07 o 
 -15  14   1     1056.82      929.48    145.85 o 
 -14  14   1     5742.15     5370.56    390.03 o 
 -13  14   1      441.48      315.01    127.14 o 
 -12  14   1     1233.26     1124.14    166.49 o 
 -11  14   1     2125.71     2236.73    180.80 o 
 -10  14   1     1413.92     1238.69    159.07 o 
  -9  14   1     2272.79     2231.80    110.63 o 
  -8  14   1      915.16      876.43    143.12 o 
  -7  14   1     8165.35     8279.04    299.35 o 
  -6  14   1    64387.14    66369.45   1281.44 o 
  -5  14   1     9574.41     9354.08    265.01 o 
  -4  14   1     4472.61     4603.23    135.22 o 
  -3  14   1     3863.36     3485.41     82.25 o 
  -2  14   1    18980.40    18887.58    244.61 o 
  -1  14   1     3603.59     3706.58     75.09 o 
   0  14   1    30315.56    30567.45    334.50 o 
   1  14   1    43110.06    44833.27    345.57 o 
   2  14   1        2.67       27.95     11.42 o 
   3  14   1       59.87      -10.28     37.75 o 
   4  14   1        1.06       31.61     15.64 o 
   5  14   1     2121.72     1894.26     97.03 o 
   6  14   1    19371.02    19346.80    358.09 o 
   7  14   1       31.30       20.61     24.03 o 
   8  14   1     6746.87     6634.05    236.56 o 
   9  14   1    18348.01    19758.27    317.47 o 
  10  14   1     5735.87     5550.41    197.83 o 
  11  14   1     4017.87     4009.13    189.07 o 
  12  14   1     1839.59     1813.26    209.18 o 
  13  14   1      209.92       89.67     59.02 o 
  14  14   1     4384.67     3900.14    553.15 o 
 -15  15   1       44.11       97.18     50.66 o 
 -14  15   1     1799.52     1575.26    213.40 o 
 -13  15   1     6057.05     6809.05    244.05 o 
 -12  15   1     4525.02     4719.96    363.88 o 
 -11  15   1       74.76      -68.72    154.20 o 
 -10  15   1     2231.42     2052.47    218.60 o 
  -9  15   1     2470.79     2483.40    141.72 o 
  -8  15   1    14961.71    15181.54    604.16 o 
  -7  15   1    10621.21    11199.04    329.16 o 
  -6  15   1    25205.26    26643.93    400.00 o 
  -5  15   1     6232.80     6157.40    220.04 o 
  -4  15   1      188.18      151.00     23.98 o 
  -3  15   1       38.43       30.52     25.33 o 
  -2  15   1     3736.35     3535.89    141.01 o 
  -1  15   1    18076.38    18288.51    221.84 o 
   0  15   1      574.80      372.55     71.25 o 
   1  15   1     1003.92      720.22     45.12 o 
   2  15   1     6619.03     6476.50    170.45 o 
   3  15   1     1535.12     1345.18     62.02 o 
   4  15   1      449.94      462.48     54.92 o 
   5  15   1       54.19       34.83     22.72 o 
   6  15   1    17893.12    18546.67    426.56 o 
   7  15   1    21048.53    23021.23    443.77 o 
   8  15   1    15995.26    16343.25    565.55 o 
   9  15   1     3075.61     2790.08    122.53 o 
  10  15   1     1551.15     1338.00    203.33 o 
  11  15   1       75.69      102.29    134.56 o 
  12  15   1     1993.37     1786.10    224.85 o 
  13  15   1     2499.22     2428.49    266.88 o 
  14  15   1     1506.64     1207.92    176.07 o 
 -14  16   1     1866.73     1459.73    249.35 o 
 -13  16   1     1473.06     1294.58    198.66 o 
 -12  16   1     4476.07     4678.12    246.14 o 
 -11  16   1     4085.80     4363.05    190.39 o 
 -10  16   1      886.24      943.14    108.43 o 
  -9  16   1     1935.31     2000.07    154.85 o 
  -8  16   1    11205.70    11721.94    451.91 o 
  -7  16   1      359.89      299.25     78.06 o 
  -6  16   1     2077.96     2013.40     83.58 o 
  -5  16   1      128.10      106.89     38.22 o 
  -4  16   1     4321.53     4071.51    115.83 o 
  -3  16   1     1467.75     1326.00     52.87 o 
  -2  16   1    31255.32    31738.49    338.59 o 
  -1  16   1      635.51      597.29     50.37 o 
   0  16   1    31645.10    32217.58    311.68 o 
   1  16   1     1219.33     1118.19     44.15 o 
   2  16   1     1525.82     1491.84     70.40 o 
   3  16   1     3334.68     2940.35    130.51 o 
   4  16   1     2858.39     2732.94    105.60 o 
   5  16   1     2454.91     2592.35     47.64 o 
   6  16   1     4508.87     4359.82    115.40 o 
   7  16   1      455.61      375.18     54.66 o 
   8  16   1     8160.43     8187.72    222.08 o 
   9  16   1     7452.22     7116.35    224.61 o 
  10  16   1     1229.00     1299.12    151.35 o 
  11  16   1     5492.92     5530.06    292.38 o 
  12  16   1     2907.43     2951.59    213.04 o 
  13  16   1      722.13      688.84    181.96 o 
  14  16   1      436.87      236.66     76.45 o 
 -14  17   1     1773.51     1643.49    206.95 o 
 -13  17   1     6812.58     7556.44    302.95 o 
 -12  17   1     8699.83     9398.29    271.19 o 
 -11  17   1     1566.03     1421.75    181.56 o 
 -10  17   1       87.91      110.38    120.32 o 
  -9  17   1     1071.89      761.27    128.13 o 
  -8  17   1    16419.64    17084.60    395.02 o 
  -7  17   1    17107.83    18384.82    357.65 o 
  -6  17   1    13037.82    13758.69    492.92 o 
  -5  17   1    10007.17     9707.88    332.52 o 
  -4  17   1      244.95      220.43     26.34 o 
  -3  17   1     4052.38     3894.59    132.10 o 
  -2  17   1       46.95       21.29     25.67 o 
  -1  17   1     7193.76     7412.25    144.11 o 
   0  17   1     4111.79     3857.70    133.01 o 
   1  17   1     3180.84     3332.70    146.99 o 
   2  17   1     8874.68     8910.67    190.94 o 
   3  17   1      338.57      449.51     38.15 o 
   4  17   1      444.12      381.31     41.79 o 
   5  17   1       68.37       62.89     21.51 o 
   6  17   1     5476.80     5326.37    140.79 o 
   7  17   1    15788.50    15691.49    494.82 o 
   8  17   1    16278.23    17072.23    461.13 o 
   9  17   1      234.54      201.97     76.11 o 
  10  17   1     2953.36     2798.25     93.01 o 
  11  17   1      397.22      310.79    158.76 o 
  12  17   1     1593.34     1440.93    177.14 o 
  13  17   1     1263.35     1171.44    180.80 o 
  14  17   1     2417.79     2015.79    379.88 o 
 -14  18   1      182.24      141.57    112.77 o 
 -13  18   1     1990.04     1835.35    178.12 o 
 -12  18   1     3927.01     3993.11    248.53 o 
 -11  18   1     2524.59     2651.86    123.51 o 
 -10  18   1     3713.91     3888.51    157.03 o 
  -9  18   1      780.13     1044.47    116.13 o 
  -8  18   1     6691.20     6907.97    273.14 o 
  -7  18   1       12.54       11.13     38.40 o 
  -6  18   1     1642.32     1512.41    181.17 o 
  -5  18   1     1505.21     1211.52    100.18 o 
  -4  18   1    21952.42    23320.17    269.06 o 
  -3  18   1      204.92      116.30     26.01 o 
  -2  18   1    39492.95    42642.78    534.28 o 
  -1  18   1    12989.15    12555.87    232.77 o 
   0  18   1     6959.04     6732.88    158.79 o 
   1  18   1     1352.41     1201.81     76.37 o 
   2  18   1     4196.36     3914.65    155.19 o 
   3  18   1     3638.50     3560.46    140.42 o 
   4  18   1     4731.66     4783.19    153.37 o 
   5  18   1      223.42      143.44     50.02 o 
   6  18   1     1257.56     1074.21     83.54 o 
   7  18   1       85.74       51.52     32.15 o 
   8  18   1     7102.78     7035.36    265.04 o 
   9  18   1      349.99      248.86     74.95 o 
  10  18   1     1735.23     1753.81    164.35 o 
  11  18   1      611.60      589.12     98.30 o 
  12  18   1      354.01      213.29     78.33 o 
  13  18   1     2006.10     2178.71    180.51 o 
 -14  19   1      542.88      420.79    107.80 o 
 -13  19   1     1316.93     1317.27    135.02 o 
 -12  19   1     2401.02     2097.71    269.93 o 
 -11  19   1      567.18      613.24     97.97 o 
 -10  19   1       79.95      -29.19     43.57 o 
  -9  19   1      351.20      246.65     68.81 o 
  -8  19   1     5134.78     4887.41    147.13 o 
  -7  19   1    15776.25    16956.56    442.05 o 
  -6  19   1     6197.98     6191.53    286.67 o 
  -5  19   1     9831.70     9746.46    288.44 o 
  -4  19   1     2495.86     2345.70    113.77 o 
  -3  19   1    14566.84    14365.28    278.83 o 
  -2  19   1       27.64      -20.56     33.80 o 
  -1  19   1     3878.84     3560.53    208.72 o 
   0  19   1      547.90      579.15     57.63 o 
   1  19   1     4686.23     4516.18    138.53 o 
   2  19   1      725.02      629.92     74.83 o 
   3  19   1     3079.83     3062.88    105.61 o 
   4  19   1      543.07      452.24     45.12 o 
   5  19   1        0.28       43.60     18.87 o 
   6  19   1     1326.23     1129.08    108.17 o 
   7  19   1     8947.97     8707.73    229.99 o 
   8  19   1    12926.44    14075.99    497.10 o 
   9  19   1     6060.04     6315.47    205.51 o 
  10  19   1     4755.54     5207.41    268.17 o 
  11  19   1     2726.17     2832.82    170.96 o 
  12  19   1      329.47      319.94    100.47 o 
  13  19   1      607.35      587.39    208.45 o 
 -13  20   1     1592.99     1664.91    478.62 o 
 -12  20   1     1841.86     1719.04    106.24 o 
 -11  20   1      549.27      346.99    248.56 o 
 -10  20   1     7218.64     7317.87    245.24 o 
  -9  20   1       52.29      119.19     77.23 o 
  -8  20   1       78.62       94.31     48.08 o 
  -7  20   1     8133.46     8560.42    516.81 o 
  -6  20   1     4619.33     4577.19    136.10 o 
  -5  20   1      850.95      707.82     68.36 o 
  -4  20   1     5210.01     5294.57    146.65 o 
  -3  20   1     1137.25      850.88    109.06 o 
  -2  20   1    70182.38    74264.21    998.18 o 
  -1  20   1    53294.89    53828.98   1569.97 o 
   0  20   1     9103.55     9095.05    280.03 o 
   1  20   1    25918.90    27138.59    296.91 o 
   2  20   1    15841.15    16148.84    316.12 o 
   3  20   1     5038.07     4841.13    132.12 o 
   4  20   1     4277.21     4119.57    196.24 o 
   5  20   1      889.48      734.41     88.67 o 
   6  20   1       31.51       19.01     19.14 o 
   7  20   1      205.90      107.07     87.57 o 
   8  20   1     4057.52     4147.32    134.30 o 
   9  20   1      123.84      107.46     63.28 o 
  10  20   1     3159.01     3451.57    145.83 o 
  11  20   1       11.71      -25.27    135.66 o 
  12  20   1      431.79      260.62    108.01 o 
  13  20   1     1116.52      699.38    245.15 o 
 -13  21   1       26.46      -77.92     77.92 o 
 -12  21   1       45.82       80.24     56.99 o 
 -11  21   1      239.91      177.00    118.01 o 
 -10  21   1       70.80        4.81     47.95 o 
  -9  21   1      193.00      204.18     97.40 o 
  -8  21   1       42.78      114.32     55.56 o 
  -7  21   1     1385.29     1209.59    274.03 o 
  -6  21   1      352.48      273.99     84.65 o 
  -5  21   1      123.00       69.12     35.78 o 
  -4  21   1       64.69       49.55     62.61 o 
  -3  21   1     8054.39     7642.78    218.36 o 
  -2  21   1      298.51      205.36     42.56 o 
  -1  21   1       34.86       30.01     96.22 o 
   0  21   1      310.37      265.06     47.01 o 
   1  21   1      175.43      124.88     57.49 o 
   2  21   1      247.80      229.44     61.36 o 
   3  21   1     1615.47     1575.97     86.84 o 
   4  21   1      800.64      697.65     73.70 o 
   5  21   1      527.67      580.49     64.06 o 
   6  21   1     1769.36     1706.33    210.95 o 
   7  21   1      730.89      615.97    111.10 o 
   8  21   1      108.44       31.08     62.92 o 
   9  21   1     2168.61     2209.03     94.08 o 
  10  21   1      257.28       71.97    253.05 o 
  11  21   1      365.83      427.86    123.22 o 
  12  21   1      506.46      491.19    101.64 o 
 -13  22   1     1412.85     1351.99    186.76 o 
 -12  22   1     3392.79     3479.81    330.92 o 
 -11  22   1     2159.79     1930.03    183.14 o 
 -10  22   1      220.32      113.01     74.00 o 
  -9  22   1     1016.20     1017.80    128.64 o 
  -8  22   1     3024.74     2978.89    145.67 o 
  -7  22   1     1625.87     1682.91    110.30 o 
  -6  22   1     5839.24     6043.99    217.48 o 
  -5  22   1      570.24      520.61     53.77 o 
  -4  22   1     3874.55     4042.70    160.99 o 
  -3  22   1     1524.73     1386.82    101.99 o 
  -2  22   1    10161.52    10114.77    298.83 o 
  -1  22   1    13013.34    13642.56    378.50 o 
   0  22   1    14065.93    14867.45    331.19 o 
   1  22   1    16352.32    17078.48    297.70 o 
   2  22   1    16257.64    17624.83    294.93 o 
   3  22   1      487.75      346.44     69.65 o 
   4  22   1     2079.14     1826.12     80.92 o 
   5  22   1        4.67       14.30     24.70 o 
   6  22   1     4247.61     4043.64    124.06 o 
   7  22   1       39.43       20.97     55.59 o 
   8  22   1     6507.55     6617.43    220.25 o 
   9  22   1     4313.16     4363.98    318.39 o 
  10  22   1       40.61       34.60    131.58 o 
  11  22   1      869.24      871.00    338.02 o 
  12  22   1     1524.76     1452.75    285.25 o 
 -12  23   1      119.93       79.53    131.81 o 
 -11  23   1      319.78      530.34     89.76 o 
 -10  23   1      449.22      309.90    129.53 o 
  -9  23   1      172.22      182.67     64.86 o 
  -8  23   1     1291.08     1161.94    165.32 o 
  -7  23   1       18.63       -4.51     69.89 o 
  -6  23   1     8527.09     9290.09    279.47 o 
  -5  23   1     7062.77     7229.12    249.82 o 
  -4  23   1     3102.49     2740.07    133.58 o 
  -3  23   1     2009.98     1992.58     52.65 o 
  -2  23   1     1658.89     1730.97     87.48 o 
  -1  23   1      214.34      177.44     63.21 o 
   0  23   1      538.06      402.02     66.54 o 
   1  23   1      146.19       93.93     36.65 o 
   2  23   1      746.35      550.70     81.57 o 
   3  23   1      213.58       62.42     64.41 o 
   4  23   1      132.37      -29.06     29.06 o 
   5  23   1      443.25      266.00     71.49 o 
   6  23   1     1776.99     1648.49    136.47 o 
   7  23   1     2366.16     2478.62     87.41 o 
   8  23   1     1153.80     1210.15    192.48 o 
   9  23   1       16.83      -69.29     69.29 o 
  10  23   1     2527.23     2946.26    327.12 o 
  11  23   1      208.37      322.26    111.62 o 
  12  23   1       11.64       69.98    240.76 o 
 -12  24   1     4645.62     4671.32   1169.29 o 
 -11  24   1     3847.64     4196.47    576.06 o 
 -10  24   1     1360.88     1201.72    248.76 o 
  -9  24   1     4138.13     4132.56    321.88 o 
  -8  24   1    11550.61    12535.67    344.17 o 
  -7  24   1       39.61      -50.39     69.17 o 
  -6  24   1     3684.16     3614.01    144.07 o 
  -5  24   1      456.96      377.41     82.00 o 
  -4  24   1     8688.25     8896.87    339.54 o 
  -3  24   1     2330.86     2319.09    111.00 o 
  -2  24   1     2993.24     2974.09    118.08 o 
  -1  24   1      346.36      232.19     94.37 o 
   0  24   1     2754.61     2967.88    118.22 o 
   1  24   1      454.73      394.59    139.27 o 
   2  24   1    16261.81    16834.90    389.19 o 
   3  24   1      897.08      966.97     97.05 o 
   4  24   1     1349.85     1150.36     96.89 o 
   5  24   1     1190.96     1012.04    100.40 o 
   6  24   1    10539.51    11197.80    471.46 o 
   7  24   1       88.33      -22.66    282.56 o 
   8  24   1     5934.65     6087.13    395.46 o 
   9  24   1     6513.86     6705.49    509.83 o 
  10  24   1      522.10      606.49    254.06 o 
  11  24   1      958.02      470.14    194.71 o 
 -11  25   1        0.32      133.73    117.69 o 
 -10  25   1      192.65       58.51    127.93 o 
  -9  25   1        3.33      111.72     67.74 o 
  -8  25   1      987.72      899.81    112.30 o 
  -7  25   1      478.30      448.45     86.10 o 
  -6  25   1     4609.24     4607.54    139.22 o 
  -5  25   1     9246.23     9487.92    291.00 o 
  -4  25   1      526.94      459.07     74.88 o 
  -3  25   1       33.01       46.13     31.95 o 
  -2  25   1     9046.17     9304.10    394.59 o 
  -1  25   1     8014.71     8205.42    195.11 o 
   0  25   1      553.74      406.89     97.75 o 
   1  25   1      181.43      123.07     47.72 o 
   2  25   1      796.81      667.65    110.02 o 
   3  25   1      301.26      107.53     42.40 o 
   4  25   1        1.04       53.15     36.83 o 
   5  25   1      401.87      223.35     59.55 o 
   6  25   1      166.10      130.24     89.21 o 
   7  25   1      294.13      575.63    202.67 o 
   8  25   1      779.22      853.39    150.97 o 
   9  25   1       30.31      -16.83    131.77 o 
  10  25   1     1712.52     1524.15    214.90 o 
  11  25   1       82.29      -38.05     79.05 o 
 -11  26   1     2627.76     2270.09    408.59 o 
 -10  26   1     1923.40     1630.09    463.18 o 
  -9  26   1     1573.27     1392.26    152.56 o 
  -8  26   1     7715.29     8271.19    516.08 o 
  -7  26   1      119.43      132.50     63.52 o 
  -6  26   1     6151.80     6390.49    196.82 o 
  -5  26   1     1704.83     1461.17     62.13 o 
  -4  26   1      421.32      583.44     94.16 o 
  -3  26   1     1568.37     1659.64     62.08 o 
  -2  26   1     1492.05     1338.82    139.04 o 
  -1  26   1       85.38       58.31     36.57 o 
   0  26   1      213.24      136.82     45.93 o 
   1  26   1       14.19       11.91     46.23 o 
   2  26   1     8277.57     8024.47    216.39 o 
   3  26   1       35.16        7.55     75.06 o 
   4  26   1     2383.67     2400.16    132.63 o 
   5  26   1     1838.79     1751.06    230.23 o 
   6  26   1     6594.86     7335.92    438.60 o 
   7  26   1        0.93      161.31     87.79 o 
   8  26   1     3691.18     4047.86    659.16 o 
   9  26   1     2961.72     2842.00    458.48 o 
  10  26   1      580.67      549.85     86.42 o 
 -10  27   1      625.84      497.55    103.78 o 
  -9  27   1      326.66      268.41    119.37 o 
  -8  27   1      987.48      967.99    182.34 o 
  -7  27   1     3105.79     3136.35    230.59 o 
  -6  27   1     4057.04     4430.80    209.97 o 
  -5  27   1     4752.88     4633.02    189.30 o 
  -4  27   1      110.00      126.42     48.51 o 
  -3  27   1       12.98       38.96     21.67 o 
  -2  27   1      659.06      603.85    135.97 o 
  -1  27   1      233.25      197.47     53.08 o 
   0  27   1       17.72       -3.21     47.76 o 
   1  27   1      851.08      711.87     86.18 o 
   2  27   1     1709.87     1833.66    179.11 o 
   3  27   1     4246.82     4071.78    144.87 o 
   4  27   1      844.50      794.41    158.38 o 
   5  27   1     1807.00     1687.09    206.32 o 
   6  27   1      489.32      565.72    136.04 o 
   7  27   1      596.87      686.85    151.87 o 
   8  27   1     1383.47     1497.92    232.80 o 
   9  27   1     2512.65     2463.42    330.66 o 
  10  27   1     2110.11     1561.84    324.74 o 
 -10  28   1      123.87      134.00    228.51 o 
  -9  28   1        4.34       78.91    140.29 o 
  -8  28   1     1254.49     1301.09    161.72 o 
  -7  28   1      547.87      548.89    203.99 o 
  -6  28   1     2770.21     3356.30    484.87 o 
  -5  28   1      767.06      841.16    142.67 o 
  -4  28   1      504.75      423.26     85.68 o 
  -3  28   1     8936.88     9395.23    268.33 o 
  -2  28   1     6685.77     7040.73    191.19 o 
  -1  28   1      185.80       86.31     37.71 o 
   0  28   1     2184.17     2319.38    138.98 o 
   1  28   1     2053.27     2002.28    143.30 o 
   2  28   1     1738.96     1708.92    170.54 o 
   3  28   1       21.80      -37.26     64.77 o 
   4  28   1     1142.08     1181.47    132.67 o 
   5  28   1     1514.41     1146.30    358.68 o 
   6  28   1     4375.81     5140.80    567.30 o 
   7  28   1       14.85       16.64     65.93 o 
   8  28   1      920.73      602.30    118.74 o 
   9  28   1      488.70      561.96    210.02 o 
  -9  29   1      699.74      890.41    145.20 o 
  -8  29   1      855.18      747.75    125.97 o 
  -7  29   1     4250.51     4570.84    321.24 o 
  -6  29   1     1414.07     1505.72    229.80 o 
  -5  29   1     3182.02     2993.49    300.99 o 
  -4  29   1      306.73      223.95     98.32 o 
  -3  29   1     3525.49     3997.69    237.56 o 
  -2  29   1      780.95      585.15    151.58 o 
  -1  29   1     1321.07     1265.89    157.18 o 
   0  29   1      767.84      733.75    127.70 o 
   1  29   1        8.90      -16.16     46.07 o 
   2  29   1     1156.69     1101.27    136.55 o 
   3  29   1     8700.24     9412.97    363.30 o 
   4  29   1     5256.27     5261.48    487.14 o 
   5  29   1     4379.69     4245.47    396.55 o 
   6  29   1     3676.28     3754.43    365.18 o 
   7  29   1     1958.37     1690.61    292.61 o 
   8  29   1     2058.69     2201.05    309.73 o 
   9  29   1     2273.02     2015.15    469.58 o 
  -9  30   1        8.51      132.19    166.76 o 
  -8  30   1     1085.99      904.84    314.94 o 
  -7  30   1     1516.16     1232.32    154.16 o 
  -6  30   1      724.72      670.87    252.35 o 
  -5  30   1      653.78      741.52    139.38 o 
  -4  30   1      253.95      140.15    131.45 o 
  -3  30   1     1477.15     1419.62    197.04 o 
  -2  30   1     1879.47     2068.18    215.62 o 
  -1  30   1      462.96      232.27     91.64 o 
   0  30   1     5962.75     6335.54    287.57 o 
   1  30   1     1105.26     1054.30    212.40 o 
   2  30   1      482.67      256.41     83.88 o 
   3  30   1       98.90      130.39     92.68 o 
   4  30   1       14.51       16.97    187.65 o 
   5  30   1     4131.70     4333.16    309.11 o 
   6  30   1     5687.07     6280.99    416.67 o 
   7  30   1      434.71      344.74    109.39 o 
   8  30   1      345.50      201.02     81.36 o 
  -8  31   1      127.30       46.68    110.15 o 
  -7  31   1     1950.93     1781.43    422.69 o 
  -6  31   1       44.25      158.57    143.59 o 
  -5  31   1       46.98       49.09     42.44 o 
  -4  31   1      387.67      262.05     94.88 o 
  -3  31   1     5411.89     5890.88    455.43 o 
  -2  31   1     2585.06     2689.06    179.41 o 
  -1  31   1     2618.41     2314.08    186.85 o 
   0  31   1     1174.43      994.51    165.67 o 
   1  31   1      348.09      222.98     64.63 o 
   2  31   1      145.48      211.60     77.39 o 
   3  31   1    10359.39    11121.42    421.57 o 
   4  31   1     4811.12     5106.30    332.22 o 
   5  31   1     2346.38     2089.18    294.05 o 
   6  31   1     1188.94     1333.08    273.42 o 
   7  31   1      187.21      148.21     87.36 o 
  -7  32   1      550.33      493.59    167.84 o 
  -6  32   1       82.76      -78.31     78.31 o 
  -5  32   1        5.53      102.39     74.66 o 
  -4  32   1      631.97      240.46    153.20 o 
  -3  32   1       88.07      193.47     68.26 o 
  -2  32   1      107.77       97.10     89.71 o 
  -1  32   1      250.80       47.57     91.02 o 
   0  32   1     6158.71     6270.53    552.81 o 
   1  32   1      161.95      110.02     93.36 o 
   2  32   1       22.10      -24.98     59.90 o 
   3  32   1       62.49        7.74     58.06 o 
   4  32   1      101.72      126.85     85.38 o 
   5  32   1      945.10      825.84    193.91 o 
   6  32   1     1973.87     2124.52    229.01 o 
   7  32   1      214.72      197.59     82.87 o 
  -6  33   1        2.61      -33.19     79.36 o 
  -5  33   1       46.00      150.81    101.83 o 
  -4  33   1     1331.42     1048.99    252.20 o 
  -3  33   1     4515.31     4705.45    503.62 o 
  -2  33   1     1521.80      898.56    706.73 o 
  -1  33   1      277.25      241.04    113.73 o 
   0  33   1        3.25       88.07     72.15 o 
   1  33   1        3.36      -48.39     62.68 o 
   2  33   1      691.86      544.76    195.72 o 
   3  33   1     8244.51    10066.85    607.00 o 
   4  33   1     5659.71     6454.37    564.60 o 
   5  33   1     1051.49      839.08    195.38 o 
   6  33   1      246.12      301.99    103.68 o 
  -5  34   1       58.20       37.99     41.70 o 
  -4  34   1     2732.93     2424.87    244.02 o 
  -2  34   1        0.63       59.79    125.30 o 
  -1  34   1       93.72        5.38     67.15 o 
   1  34   1       72.15       63.61     38.28 o 
   2  34   1      107.84      114.22     50.61 o 
   3  34   1      601.91      730.37    137.66 o 
   4  34   1     1824.23     2078.64    417.80 o 
  -3  35   1     4283.67     4348.09    629.12 o 
  -2  35   1     1517.13      918.99    248.99 o 
   1  35   1       27.63       50.67     62.30 o 
   2  35   1      885.39      530.91    145.40 o 
   3  35   1     4830.15     5137.13    663.86 o 
 -16   0   2       39.13     -194.43    194.43 o 
 -15   0   2     3846.13     3653.07    166.22 o 
 -14   0   2    11918.86    13049.89    530.54 o 
 -13   0   2     1108.03     1148.94    154.21 o 
 -12   0   2    12489.28    12623.20    397.88 o 
 -11   0   2     1204.42     1711.47    398.77 o 
 -10   0   2     8511.36     9006.96    649.56 o 
  -9   0   2    13820.63    14334.77    523.82 o 
  -8   0   2     9078.70     8428.39    248.03 o 
  -7   0   2    12826.24    11810.46    257.62 o 
  -6   0   2    26010.30    25299.74    378.72 o 
  -5   0   2    25683.88    24525.13    385.40 o 
  -4   0   2   108965.00   112245.05   1520.39 o 
  -3   0   2       99.45      201.62     39.30 o 
  -2   0   2     3900.17     2724.75    133.65 o 
   1   0   2   133944.33   131741.05  36343.52 o 
   2   0   2    21306.66    24581.88    454.87 o 
   3   0   2     1466.25     1317.57     96.87 o 
   4   0   2      375.61      172.03    104.50 o 
   5   0   2     3561.44     3979.91    145.65 o 
   6   0   2     2339.46     2487.52    109.73 o 
   7   0   2     4716.41     5017.20    662.45 o 
   8   0   2    15963.99    16690.62    645.86 o 
   9   0   2     2357.56     2208.02    102.50 o 
  10   0   2        2.35       38.86    155.35 o 
  11   0   2     2039.93     2305.13    373.98 o 
  12   0   2     1618.52     1414.73    165.40 o 
  13   0   2      138.86      117.49     75.37 o 
  14   0   2    23128.96    23692.11   1287.14 o 
  15   0   2     8696.97     9193.06    438.67 o 
 -16   1   2      319.91      268.58    103.77 o 
 -15   1   2      155.73      105.14     44.95 o 
 -14   1   2      203.87      226.23     48.83 o 
 -13   1   2      137.21      109.42     53.55 o 
 -12   1   2      119.01       25.00     69.33 o 
 -11   1   2        0.22       59.48     45.50 o 
 -10   1   2       41.10       56.10    103.73 o 
  -9   1   2     1669.07     1497.40    156.83 o 
  -8   1   2     1325.43     1443.07     64.07 o 
  -7   1   2    17116.24    16224.20    289.66 o 
  -6   1   2     9498.40     9105.05    165.87 o 
  -5   1   2    30661.80    31485.03    252.31 o 
  -4   1   2     1901.57     1753.25     72.34 o 
  -3   1   2     3476.24     4383.28     71.37 o 
  -2   1   2    57666.60    55393.15    383.72 o 
  -1   1   2     8180.52     9297.47    138.14 o 
   0   1   2    17183.31    15360.76    191.23 o 
   1   1   2     1516.80     1118.26     60.86 o 
   2   1   2     1174.17     1588.46     63.31 o 
   3   1   2      409.71      488.94     51.37 o 
   4   1   2      469.03      369.53     48.46 o 
   5   1   2    15478.26    16632.60    238.11 o 
   6   1   2    11282.30    10978.30    188.90 o 
   7   1   2      656.82      766.52    103.16 o 
   8   1   2      639.94      736.51    113.89 o 
   9   1   2      707.98      626.78     97.72 o 
  10   1   2      131.03      172.45     37.95 o 
  11   1   2       47.94       43.31     69.40 o 
  12   1   2     1933.19     1837.25    135.49 o 
  13   1   2     1174.06     1091.08    135.43 o 
  14   1   2      757.08      540.35     92.90 o 
  15   1   2      122.30      126.43    107.38 o 
 -16   2   2        0.39        1.96     95.16 o 
 -15   2   2     2265.71     2299.59    221.53 o 
 -14   2   2    11321.44    12478.07    407.33 o 
 -13   2   2     4545.68     4921.45    147.51 o 
 -12   2   2     1379.73     1397.97    157.94 o 
 -11   2   2     2299.32     2344.73    156.80 o 
 -10   2   2    21697.07    22953.36    451.58 o 
  -9   2   2      473.78      420.07     50.76 o 
  -8   2   2     5554.37     5380.78    169.06 o 
  -7   2   2    10158.24    10777.69    164.93 o 
  -6   2   2    14979.48    14513.04    229.21 o 
  -5   2   2    31263.25    32554.76    297.71 o 
  -4   2   2      395.79      373.50     40.02 o 
  -3   2   2    11740.08    12029.16    144.22 o 
  -2   2   2     8946.69    10710.45    124.65 o 
  -1   2   2     9776.45    12162.06    139.89 o 
   0   2   2   226978.33   225919.83  62210.47 o 
   1   2   2    21068.84    24285.93    278.12 o 
   2   2   2     7100.47     6322.84    104.58 o 
   3   2   2     1406.90     1539.17     89.78 o 
   4   2   2       33.78       55.48     49.21 o 
   5   2   2       31.75       56.73     25.90 o 
   6   2   2    13047.97    12769.31    221.15 o 
   7   2   2    14857.71    13647.35    281.44 o 
   8   2   2     5708.28     5644.78    200.47 o 
   9   2   2     8235.55     8421.17    293.91 o 
  10   2   2      313.93      296.62     63.72 o 
  11   2   2      886.20      931.83    117.32 o 
  12   2   2     1792.46     1982.20     97.13 o 
  13   2   2        4.91       41.20     40.29 o 
  14   2   2    14410.48    14881.85    465.92 o 
  15   2   2     3604.43     3006.56    399.43 o 
 -16   3   2     1466.71      962.68    208.95 o 
 -15   3   2      259.04      144.21     56.07 o 
 -14   3   2     1989.73     1526.43    152.78 o 
 -13   3   2       98.04       64.56    116.53 o 
 -12   3   2      314.31      186.67     77.49 o 
 -11   3   2     3906.01     4276.57    277.70 o 
 -10   3   2       17.87       49.37     44.27 o 
  -9   3   2       64.08       28.21     50.45 o 
  -8   3   2    14021.81    14047.99    255.66 o 
  -7   3   2    40927.31    42380.74    434.74 o 
  -6   3   2    33126.93    32245.59    537.04 o 
  -5   3   2    38016.12    36313.12    294.86 o 
  -4   3   2       69.84       78.85     18.64 o 
  -3   3   2    34926.69    37436.13    314.57 o 
  -2   3   2     8732.51     9975.79    153.50 o 
  -1   3   2    36646.36    34784.05    420.23 o 
   0   3   2    11653.00    12422.03    146.23 o 
   1   3   2      142.09      391.54     32.36 o 
   2   3   2    15836.33    14801.53    187.61 o 
   3   3   2      315.87      555.74     65.62 o 
   4   3   2      161.64      -53.67     53.67 o 
   5   3   2     4025.30     4014.94    104.18 o 
   6   3   2      151.74      101.76     42.22 o 
   7   3   2      426.68      398.49     37.40 o 
   8   3   2     6705.63     6390.77    213.81 o 
   9   3   2    21799.47    23607.15    457.14 o 
  10   3   2     3128.76     3015.85    202.63 o 
  11   3   2     1285.50     1310.18    106.28 o 
  12   3   2    10243.85    10960.43    221.54 o 
  13   3   2     4525.84     4459.56    226.82 o 
  14   3   2     3723.21     2653.78    290.02 o 
  15   3   2      785.31      473.46     79.95 o 
 -16   4   2      976.87      883.54    110.29 o 
 -15   4   2      262.73      217.32     67.79 o 
 -14   4   2     6414.95     6652.07    281.48 o 
 -13   4   2     9251.89     9883.81    334.85 o 
 -12   4   2      994.15      931.61    124.99 o 
 -11   4   2     9930.20    10226.58    326.22 o 
 -10   4   2    22465.38    24023.70    732.56 o 
  -9   4   2     1036.72      900.07     79.37 o 
  -8   4   2    14994.14    15610.81    273.31 o 
  -7   4   2    12247.41    11779.90    201.59 o 
  -6   4   2    27616.88    26142.31    296.66 o 
  -5   4   2     7638.23     6185.36    268.33 o 
  -4   4   2      856.33      595.77     62.51 o 
  -3   4   2     1482.96     1604.38     70.60 o 
  -2   4   2    20263.19    18684.97    201.37 o 
  -1   4   2      108.38      -10.54     14.19 o 
   0   4   2    35013.45    39234.17    297.46 o 
   1   4   2    89106.73    87969.00    867.86 o 
   2   4   2    34087.63    32753.55    238.06 o 
   3   4   2     4104.87     4193.04     79.84 o 
   4   4   2     2591.89     2121.50     62.51 o 
   5   4   2     3601.82     3317.38    101.90 o 
   6   4   2    33434.05    32741.40    338.84 o 
   7   4   2    18360.19    20184.02    349.85 o 
   8   4   2      552.57      554.92     89.03 o 
   9   4   2     3765.56     3952.54    181.41 o 
  10   4   2     4578.29     4524.07    166.47 o 
  11   4   2       23.38       43.61     24.41 o 
  12   4   2      714.63      670.56    111.07 o 
  13   4   2       55.00      123.26     59.35 o 
  14   4   2     4582.90     4673.39    323.34 o 
  15   4   2      240.70      121.37     76.16 o 
 -16   5   2      543.71      411.13     77.27 o 
 -15   5   2        1.54      158.39    173.52 o 
 -14   5   2     3419.37     3540.76    400.56 o 
 -13   5   2     1056.09      987.29    102.34 o 
 -12   5   2     9061.53     9292.38    341.97 o 
 -11   5   2    19026.27    18633.41    393.16 o 
 -10   5   2     7276.07     7166.13    215.96 o 
  -9   5   2     1118.64     1102.86     79.73 o 
  -8   5   2     2622.71     2335.76    192.14 o 
  -7   5   2    34280.98    34350.84    317.98 o 
  -6   5   2    47895.28    51101.77    394.85 o 
  -5   5   2    54325.37    50331.30    554.93 o 
  -4   5   2    11421.17    11952.42    162.78 o 
  -3   5   2    10216.66    11347.84    129.24 o 
  -2   5   2    35865.32    35184.72    228.52 o 
  -1   5   2     8883.92     8497.29    127.76 o 
   0   5   2    16738.77    17644.12    220.93 o 
   1   5   2    17886.53    16921.22    183.96 o 
   2   5   2    11775.18    11733.93    156.58 o 
   3   5   2    21670.98    20428.74    226.68 o 
   4   5   2     3014.35     3009.68     85.97 o 
   5   5   2     6603.82     7157.83    160.10 o 
   6   5   2       15.56       15.72     64.23 o 
   7   5   2       57.47       13.13     41.17 o 
   8   5   2    11886.80    11674.45    338.42 o 
   9   5   2    48109.44    50659.87    953.93 o 
  10   5   2    14184.81    14784.98    309.60 o 
  11   5   2     2795.85     2692.19    236.81 o 
  12   5   2     7367.51     8047.69    204.40 o 
  13   5   2     1567.14     1498.95    123.59 o 
  14   5   2     2190.19     1929.38    174.08 o 
  15   5   2      662.35      521.09    102.84 o 
 -16   6   2     3753.48     3458.94    417.71 o 
 -15   6   2      557.48      536.29     80.35 o 
 -14   6   2       45.08       28.30     60.29 o 
 -13   6   2     2477.37     2341.84     83.82 o 
 -12   6   2       28.55      -27.04     44.80 o 
 -11   6   2     5016.85     4808.79    141.71 o 
 -10   6   2     1904.14     1673.43    122.63 o 
  -9   6   2      340.13      286.63     46.04 o 
  -8   6   2    36483.41    38074.66    461.22 o 
  -7   6   2     2578.08     2280.50     71.72 o 
  -6   6   2    22932.48    23076.29    375.14 o 
  -5   6   2     4780.21     4227.52    106.98 o 
  -4   6   2     2970.18     2336.90     90.10 o 
  -3   6   2     4556.05     4529.69     80.78 o 
  -2   6   2    37373.32    36359.78    223.17 o 
  -1   6   2    14987.99    13458.87    164.13 o 
   0   6   2       60.48       63.16     43.46 o 
   1   6   2      634.66      497.90     44.69 o 
   2   6   2    45820.80    46529.30    283.29 o 
   3   6   2     3126.27     2775.02    100.44 o 
   4   6   2    26874.11    27076.00    286.41 o 
   5   6   2    10924.83    11795.05    185.99 o 
   6   6   2     9708.13    10677.98    224.99 o 
   7   6   2     4112.72     3953.57    151.73 o 
   8   6   2     1666.18     1340.49    111.12 o 
   9   6   2     4250.78     4424.94    194.06 o 
  10   6   2    14929.09    15372.89    360.41 o 
  11   6   2     2806.29     2813.58    118.14 o 
  12   6   2     2319.91     2112.34    112.73 o 
  13   6   2      267.81      178.20     56.58 o 
  14   6   2     2262.84     2186.46    230.35 o 
  15   6   2      478.23      481.38    102.05 o 
 -16   7   2      203.23       98.21    102.95 o 
 -15   7   2      326.11      446.10     78.19 o 
 -14   7   2     1072.80      652.87    169.10 o 
 -13   7   2      222.89      205.68    159.88 o 
 -12   7   2      430.16      376.95     73.54 o 
 -11   7   2     4302.13     4100.92    133.53 o 
 -10   7   2      979.04      901.66     85.05 o 
  -9   7   2     1935.29     1869.93    135.00 o 
  -8   7   2     3916.80     3488.33    141.90 o 
  -7   7   2     3042.51     2835.83    145.96 o 
  -6   7   2    34745.18    34754.04    567.98 o 
  -5   7   2    32233.40    32764.72    432.67 o 
  -4   7   2     3593.67     3062.06    128.21 o 
  -3   7   2      422.74      476.51     43.90 o 
  -2   7   2      934.05     1169.55     83.21 o 
  -1   7   2       40.67      116.14     42.88 o 
   0   7   2     4740.53     5301.26     88.58 o 
   1   7   2    66461.91    67733.67    517.65 o 
   2   7   2      652.53      599.27     57.14 o 
   3   7   2     3280.89     3224.26     89.22 o 
   4   7   2      707.02      744.62     48.68 o 
   5   7   2    13671.64    13037.11    197.84 o 
   6   7   2     5160.72     4936.09    212.71 o 
   7   7   2     3965.60     4330.45    142.60 o 
   8   7   2    17197.81    17305.93    489.67 o 
   9   7   2    34436.42    36206.49    560.57 o 
  10   7   2    13956.12    14132.11    300.05 o 
  11   7   2      335.52      189.75    110.34 o 
  12   7   2     2045.02     1784.32    180.97 o 
  13   7   2        3.54       -2.43    147.38 o 
  14   7   2     1232.67      587.81    137.18 o 
  15   7   2     2838.21     2807.74    305.30 o 
 -16   8   2     4392.16     4207.52    400.18 o 
 -15   8   2     2846.86     2983.33    256.52 o 
 -14   8   2     2673.80     2565.79    264.62 o 
 -13   8   2     2522.02     2438.08    150.23 o 
 -12   8   2     6203.90     6174.00    183.00 o 
 -11   8   2       46.62       39.29     34.07 o 
 -10   8   2      241.19      185.16     44.44 o 
  -9   8   2     4086.13     4253.85    168.47 o 
  -8   8   2    14518.97    14630.93    324.31 o 
  -7   8   2      609.40      595.50     70.79 o 
  -6   8   2     7819.89     7135.82    166.98 o 
  -5   8   2     9269.40     8315.49    324.51 o 
  -4   8   2     7865.46     8210.30    150.85 o 
  -3   8   2     3715.87     3045.91     92.28 o 
  -2   8   2      725.59      716.27     53.46 o 
  -1   8   2      229.11      238.84     37.38 o 
   0   8   2     1081.25      788.84     50.97 o 
   1   8   2     5165.89     5113.30    141.18 o 
   2   8   2    90079.48    93559.29    599.82 o 
   3   8   2     1082.53      743.26     42.81 o 
   4   8   2    33856.65    35669.36    339.41 o 
   5   8   2     5029.76     4157.93    138.32 o 
   6   8   2      125.75      191.82     48.51 o 
   7   8   2     5210.76     5178.32    172.07 o 
   8   8   2     5285.24     4968.01    204.76 o 
   9   8   2     2447.95     2196.86    259.81 o 
  10   8   2    12635.81    12960.34    359.56 o 
  11   8   2     1609.64     1474.93    127.12 o 
  12   8   2     7117.42     7100.11    194.36 o 
  13   8   2        7.20       63.41     82.30 o 
  14   8   2      271.76      253.72    106.83 o 
  15   8   2        0.51       25.37     55.65 o 
 -16   9   2     2185.56     1937.08    306.00 o 
 -15   9   2     1225.63     1126.57    146.14 o 
 -14   9   2      748.40      683.59    131.84 o 
 -13   9   2     1286.40     1010.36    154.38 o 
 -12   9   2     1271.84     1160.50    153.96 o 
 -11   9   2        0.91       19.63     89.57 o 
 -10   9   2       78.38       74.52     31.59 o 
  -9   9   2      637.22      631.78     76.87 o 
  -8   9   2    16114.82    16757.98    425.76 o 
  -7   9   2     1845.00     1743.69     93.80 o 
  -6   9   2     8899.15     8649.60    252.31 o 
  -5   9   2    28000.35    27207.55    539.26 o 
  -4   9   2      202.58      145.78     35.66 o 
  -3   9   2     6619.99     6062.38    138.32 o 
  -2   9   2     4003.78     3877.04    138.25 o 
  -1   9   2      204.07      108.35     19.15 o 
   0   9   2      616.26      733.86     56.67 o 
   1   9   2    68835.74    66719.50    461.08 o 
   2   9   2      751.66      601.52     78.29 o 
   3   9   2     2979.13     2692.00     95.41 o 
   4   9   2    23152.36    23066.89    327.19 o 
   5   9   2    15512.35    14477.59    222.50 o 
   6   9   2    19286.90    20004.22    328.54 o 
   7   9   2      182.05       99.65     61.04 o 
   8   9   2     2894.44     3048.25    102.08 o 
   9   9   2     1590.85     1425.65     83.46 o 
  10   9   2     2362.73     1077.87    524.86 o 
  11   9   2     2436.77     2369.93    114.54 o 
  12   9   2      142.02       35.40     70.55 o 
  13   9   2     1322.94     1163.49    202.17 o 
  14   9   2      213.08      105.22     69.13 o 
  15   9   2     4843.94     4676.54    432.57 o 
 -16  10   2     2404.83     2180.66    303.18 o 
 -15  10   2     2017.35     1609.00    161.19 o 
 -14  10   2      790.63      605.86    121.87 o 
 -13  10   2     5159.53     5062.24    250.68 o 
 -12  10   2     8616.89     9348.22    295.22 o 
 -11  10   2     2111.92     2115.14    283.23 o 
 -10  10   2       53.07      105.23     49.22 o 
  -9  10   2     2753.97     2653.91     82.01 o 
  -8  10   2     4691.33     4582.18    200.22 o 
  -7  10   2      778.72      630.17    145.54 o 
  -6  10   2      470.17      338.14     63.59 o 
  -5  10   2    10101.63    10313.92    211.98 o 
  -4  10   2    44783.39    46186.11    397.98 o 
  -3  10   2     4557.05     4369.33    105.42 o 
  -2  10   2      931.58      783.54     34.70 o 
  -1  10   2     3831.41     3846.58    103.00 o 
   0  10   2      377.85      433.01     36.50 o 
   1  10   2     6111.42     5458.09    125.56 o 
   2  10   2    86314.41    85551.86    835.97 o 
   3  10   2    20549.85    20265.37    274.47 o 
   4  10   2    14837.31    14726.39    233.74 o 
   5  10   2      277.09      292.35     37.39 o 
   6  10   2      216.65      230.27     45.64 o 
   7  10   2     3364.83     2936.08     79.94 o 
   8  10   2     8753.25     8818.35    299.58 o 
   9  10   2     9270.66     8726.49    275.72 o 
  10  10   2     5885.56     5140.03     91.49 o 
  11  10   2      201.38      160.23     51.39 o 
  12  10   2     5798.62     5722.77    270.16 o 
  13  10   2     1347.03     1196.35    154.09 o 
  14  10   2      207.16       66.61    100.55 o 
 -15  11   2     4978.87     4786.01    397.97 o 
 -14  11   2     1259.15     1297.59    148.67 o 
 -13  11   2      539.12      745.63    107.98 o 
 -12  11   2     2612.92     1901.85    241.33 o 
 -11  11   2      244.50      343.21     86.38 o 
 -10  11   2        4.64        3.84     67.66 o 
  -9  11   2     1984.47     1818.37    395.64 o 
  -8  11   2     3950.74     3583.23    226.48 o 
  -7  11   2     6999.32     7494.65    262.14 o 
  -6  11   2      170.94      104.04     45.46 o 
  -5  11   2     4639.71     4584.12    137.41 o 
  -4  11   2     1853.26     1811.30     94.07 o 
  -3  11   2      152.47      100.25     23.26 o 
  -2  11   2    14450.04    13433.34    181.43 o 
  -1  11   2    15138.64    14091.69    190.45 o 
   0  11   2    40054.75    40874.74    271.99 o 
   1  11   2     5412.90     4996.73    114.38 o 
   2  11   2       57.83       17.82     15.32 o 
   3  11   2      127.33       42.43     51.64 o 
   4  11   2    22997.40    24317.81    348.25 o 
   5  11   2     5963.74     5824.32    161.00 o 
   6  11   2     5039.97     4438.58    157.99 o 
   7  11   2     1655.25     1470.42    107.93 o 
   8  11   2      836.28      771.14     87.19 o 
   9  11   2     1647.44     1616.56    164.16 o 
  10  11   2      394.28      250.21     81.76 o 
  11  11   2     2467.09     2719.44    177.20 o 
  12  11   2      122.21      124.23     63.88 o 
  13  11   2     2084.14     2415.05    522.88 o 
  14  11   2      155.16      216.88     66.77 o 
 -15  12   2      289.90      168.92     86.35 o 
 -14  12   2      671.71      369.75     89.56 o 
 -13  12   2     1923.86     1788.44    189.03 o 
 -12  12   2     3822.58     3305.16    131.00 o 
 -11  12   2     7382.41     7735.62    322.62 o 
 -10  12   2      245.46       79.80     68.91 o 
  -9  12   2      144.45      209.62    198.43 o 
  -8  12   2     2767.63     2681.54    174.92 o 
  -7  12   2     6144.42     6471.94    253.17 o 
  -6  12   2       26.33      106.26     49.64 o 
  -5  12   2     2156.94     1920.94    150.11 o 
  -4  12   2     2878.82     2561.50     83.43 o 
  -3  12   2      682.39      688.93     46.34 o 
  -2  12   2     7425.10     6662.97    164.41 o 
  -1  12   2     2106.02     2328.95    112.09 o 
   0  12   2       14.18      102.29     23.69 o 
   1  12   2    33030.94    33019.95    556.44 o 
   2  12   2    86182.57    90785.21    809.40 o 
   3  12   2    28183.36    28521.21    397.84 o 
   4  12   2      538.88      584.42     56.73 o 
   5  12   2     4044.48     3747.17    164.46 o 
   6  12   2    10038.97     9687.16    396.65 o 
   7  12   2     1880.82     1752.67    123.74 o 
   8  12   2       11.70       42.89     73.39 o 
   9  12   2      172.72      123.16     56.42 o 
  10  12   2     5444.97     5525.82    169.78 o 
  11  12   2        0.14       39.36     83.25 o 
  12  12   2     3238.87     3098.26    263.38 o 
  13  12   2     1808.41     1769.66    282.08 o 
  14  12   2      113.80      151.18     54.17 o 
 -15  13   2     3419.16     3278.16    387.28 o 
 -14  13   2        6.86      -10.00     55.75 o 
 -13  13   2     1708.62     2056.75    302.60 o 
 -12  13   2     3150.86     3194.00    137.56 o 
 -11  13   2      122.95      -75.75    132.21 o 
 -10  13   2      979.67     1010.43    143.48 o 
  -9  13   2     4715.56     4992.44    422.25 o 
  -8  13   2      372.75      236.76    140.13 o 
  -7  13   2    21536.17    21645.19    569.52 o 
  -6  13   2     1223.48     1132.28    162.48 o 
  -5  13   2     1053.45      870.16     95.97 o 
  -4  13   2      435.18      433.25     56.57 o 
  -3  13   2      694.89      652.26     48.97 o 
  -2  13   2     2678.13     2363.15     54.29 o 
  -1  13   2    10620.81     9598.70    130.56 o 
   0  13   2    29537.99    29067.23    302.14 o 
   1  13   2     4251.73     3966.73     81.14 o 
   2  13   2       95.74      111.22     40.18 o 
   3  13   2      541.14      401.04     63.12 o 
   4  13   2     7095.07     6979.09    188.64 o 
   5  13   2    13322.45    12956.64    280.93 o 
   6  13   2     4351.19     4080.12    141.17 o 
   7  13   2      977.23     1065.97    105.77 o 
   8  13   2     1517.54     1518.06     92.65 o 
   9  13   2      860.71      779.82    128.07 o 
  10  13   2       66.42      169.53     73.96 o 
  11  13   2     2095.66     1908.47    213.03 o 
  12  13   2      218.92      181.87     73.87 o 
  13  13   2     3021.64     3121.13    252.67 o 
  14  13   2      513.44      315.75     86.44 o 
 -15  14   2       95.03       80.81    159.26 o 
 -14  14   2     2562.60     2488.66    247.00 o 
 -13  14   2      109.07       61.37     69.13 o 
 -12  14   2     2254.86     2067.51    195.90 o 
 -11  14   2    15886.28    16737.59    553.29 o 
 -10  14   2      477.23      360.95    105.36 o 
  -9  14   2     5453.91     5441.45    158.31 o 
  -8  14   2     4594.56     4846.57    231.64 o 
  -7  14   2     7196.05     7330.36    350.30 o 
  -6  14   2     3021.34     2936.25    217.78 o 
  -5  14   2     4702.53     4581.28    249.90 o 
  -4  14   2     4560.10     4121.80    137.14 o 
  -3  14   2    32315.75    33256.76    286.00 o 
  -2  14   2    71457.03    72639.76    742.68 o 
  -1  14   2     1061.11      973.00     52.93 o 
   0  14   2     1431.30     1674.28     76.43 o 
   1  14   2      283.95      158.86     23.59 o 
   2  14   2     2332.75     2274.22     62.79 o 
   3  14   2    19747.80    19943.37    332.60 o 
   4  14   2       25.31       37.23     13.93 o 
   5  14   2    22390.65    22832.27    302.28 o 
   6  14   2    13204.29    13360.20    259.71 o 
   7  14   2     1769.83     2013.34     98.86 o 
   8  14   2     2477.50     2565.72     39.83 o 
   9  14   2     2896.85     2959.99    206.26 o 
  10  14   2       62.05      -10.46     49.36 o 
  11  14   2     2303.53     2320.69    222.11 o 
  12  14   2     3067.62     3294.19    300.68 o 
  13  14   2     3094.71     2878.54    218.94 o 
  14  14   2       13.51       10.95     61.94 o 
 -15  15   2     1150.61     1284.61    148.90 o 
 -14  15   2      830.42      897.98    159.85 o 
 -13  15   2     3489.80     3962.34    265.92 o 
 -12  15   2     1057.07     1198.66    123.92 o 
 -11  15   2      963.41      982.10    130.57 o 
 -10  15   2      109.46      -19.68    193.95 o 
  -9  15   2     3729.59     3703.29    168.52 o 
  -8  15   2     1061.99      996.70    157.97 o 
  -7  15   2     5149.93     4939.24    275.89 o 
  -6  15   2        6.20       24.53     45.23 o 
  -5  15   2     5742.49     5787.15    246.38 o 
  -4  15   2     2496.33     2314.45    107.65 o 
  -3  15   2    31311.87    31042.49    370.55 o 
  -2  15   2    19189.37    18061.14    328.66 o 
  -1  15   2     5227.42     4718.93    169.53 o 
   0  15   2     2755.09     2504.42     56.12 o 
   1  15   2     7757.29     8534.59    137.70 o 
   2  15   2    17416.63    17699.08    280.98 o 
   3  15   2     6713.24     7431.86    172.57 o 
   4  15   2     6994.45     6148.40    176.03 o 
   5  15   2     9995.56     9330.87    248.00 o 
   6  15   2      224.38      136.24     27.29 o 
   7  15   2    10433.50    10927.19    308.21 o 
   8  15   2     1437.86     1299.96    157.96 o 
   9  15   2     2674.15     2782.65    278.40 o 
  10  15   2      332.02      223.97     71.09 o 
  11  15   2      574.31      586.76    104.36 o 
  12  15   2      278.28      125.99    114.29 o 
  13  15   2        4.50       37.86     40.43 o 
  14  15   2      703.12      436.76     98.66 o 
 -15  16   2       39.12       26.36    104.04 o 
 -14  16   2     2058.85     2432.90    170.44 o 
 -13  16   2      121.27      196.99    105.79 o 
 -12  16   2      868.72      991.78    129.50 o 
 -11  16   2     7025.04     7247.73    246.95 o 
 -10  16   2      887.86     1051.70    144.20 o 
  -9  16   2     6866.70     7624.06    188.10 o 
  -8  16   2    13793.82    14445.60    557.51 o 
  -7  16   2     1900.88     2106.99    149.53 o 
  -6  16   2     1611.40     1393.00    160.37 o 
  -5  16   2    13152.78    13627.89    430.48 o 
  -4  16   2     7576.52     7156.55    188.26 o 
  -3  16   2    37319.01    37751.25    400.25 o 
  -2  16   2    73937.28    75513.28   1058.32 o 
  -1  16   2    13534.41    13803.29    200.75 o 
   0  16   2       72.15       90.87     21.25 o 
   1  16   2      813.80      695.58     56.42 o 
   2  16   2     1598.70     1629.71     71.34 o 
   3  16   2     7174.55     6873.42    175.43 o 
   4  16   2     1582.87     1545.37     89.14 o 
   5  16   2    13122.41    12692.75    353.82 o 
   6  16   2    10012.37    10278.39    308.91 o 
   7  16   2     4012.44     4070.43    220.08 o 
   8  16   2     2622.10     2477.21     45.25 o 
   9  16   2     1143.15     1138.65    113.35 o 
  10  16   2     2179.75     2011.81    156.59 o 
  11  16   2     7576.45     8018.66    397.31 o 
  12  16   2     9871.35    10518.74    357.24 o 
  13  16   2     8958.00     9979.78    551.60 o 
 -14  17   2     1660.16     1625.64    180.47 o 
 -13  17   2     4986.68     5245.27    519.23 o 
 -12  17   2      114.22        3.21    114.70 o 
 -11  17   2     9029.83     9303.00    340.18 o 
 -10  17   2     1597.42     1457.80    159.32 o 
  -9  17   2     1292.68     1097.48    139.25 o 
  -8  17   2     2508.67     2492.15     95.23 o 
  -7  17   2      335.30      390.71     85.16 o 
  -6  17   2       96.79       98.97     88.01 o 
  -5  17   2    12930.13    12686.20    385.02 o 
  -4  17   2        0.29       -6.58     20.02 o 
  -3  17   2    42786.54    42758.07    683.77 o 
  -2  17   2    41135.00    42279.82    619.13 o 
  -1  17   2      155.05       57.33     27.11 o 
   0  17   2      501.56      491.29     57.36 o 
   1  17   2     1241.23     1062.89     68.92 o 
   2  17   2     1229.64     1357.13     85.35 o 
   3  17   2       71.42       33.10     31.60 o 
   4  17   2     2512.41     2161.67     59.68 o 
   5  17   2       21.03       18.26     27.86 o 
   6  17   2     8137.22     7597.39    227.15 o 
   7  17   2    23684.08    24676.21    406.45 o 
   8  17   2     2560.70     2508.92    357.06 o 
   9  17   2     8653.55     9128.65    365.58 o 
  10  17   2       21.79       63.39     75.71 o 
  11  17   2      670.05      574.02    117.82 o 
  12  17   2     3752.39     4037.33    245.24 o 
  13  17   2     1621.87     2139.85    203.64 o 
 -14  18   2      404.88       81.72    209.21 o 
 -13  18   2      292.67      210.47     86.89 o 
 -12  18   2      266.72      227.87     87.76 o 
 -11  18   2     2437.17     2341.54    197.26 o 
 -10  18   2     2654.68     2839.73     93.62 o 
  -9  18   2    21987.17    24898.49    592.95 o 
  -8  18   2    23684.84    25652.64   1800.26 o 
  -7  18   2     2612.74     2755.74    228.55 o 
  -6  18   2       85.98      105.76     46.85 o 
  -5  18   2      614.66      442.39     86.43 o 
  -4  18   2     2086.28     2072.56     89.30 o 
  -3  18   2      307.57      236.40     33.64 o 
  -2  18   2     5309.70     4930.10    221.27 o 
  -1  18   2      452.93      434.22     38.93 o 
   0  18   2     1894.08     1789.35    117.62 o 
   1  18   2     2042.18     2000.79    133.87 o 
   2  18   2       70.23       35.82     35.09 o 
   3  18   2       26.74        0.62     29.13 o 
   4  18   2      154.97      118.95     20.23 o 
   5  18   2     2513.78     2510.23     68.50 o 
   6  18   2    14190.52    14417.58    433.42 o 
   7  18   2     2872.29     2694.34     40.71 o 
   8  18   2      484.20      582.78    151.85 o 
   9  18   2      778.67      748.20    165.13 o 
  10  18   2     1372.58     1024.37    163.42 o 
  11  18   2     5440.74     5510.66    386.69 o 
  12  18   2     5970.45     6457.50    400.45 o 
  13  18   2     3138.25     2819.76    477.78 o 
 -14  19   2     2956.54     3081.25    347.53 o 
 -13  19   2     6684.51     7601.81    362.74 o 
 -12  19   2      106.77       15.78     59.88 o 
 -11  19   2    12096.77    12995.57    551.37 o 
 -10  19   2     5166.47     5480.06    222.82 o 
  -9  19   2      273.69      295.83     74.89 o 
  -8  19   2     1990.45     1583.00    278.92 o 
  -7  19   2      155.89       40.46    111.57 o 
  -6  19   2       21.21       38.09    103.80 o 
  -5  19   2     7573.16     7472.05    216.81 o 
  -4  19   2      462.36      503.93     61.57 o 
  -3  19   2    52900.38    55988.13    809.55 o 
  -2  19   2    47678.98    49307.40    626.15 o 
  -1  19   2      166.29      120.37     18.60 o 
   0  19   2    12002.67    12114.11    268.90 o 
   1  19   2       16.86        4.72     20.67 o 
   2  19   2      583.40      469.45     58.87 o 
   3  19   2    17778.69    18436.09    289.15 o 
   4  19   2    21621.31    22612.01    356.27 o 
   5  19   2     1171.54      949.38     79.40 o 
   6  19   2     1437.43     1213.78    124.77 o 
   7  19   2     7420.41     7448.48    258.17 o 
   8  19   2       74.19       39.97     58.36 o 
   9  19   2     5406.10     5676.28    244.58 o 
  10  19   2      104.28      108.79     44.75 o 
  11  19   2     1943.69     1565.19    209.13 o 
  12  19   2     2528.59     2528.28    264.81 o 
  13  19   2     1413.34     1244.03    272.85 o 
 -13  20   2       39.57       85.48    121.48 o 
 -12  20   2     1079.39     1035.12    171.71 o 
 -11  20   2       19.39       83.58     45.72 o 
 -10  20   2       32.84       -1.93     37.76 o 
  -9  20   2     3091.08     2610.96    186.23 o 
  -8  20   2     4759.59     5047.86    159.86 o 
  -7  20   2       73.38       79.25     44.13 o 
  -6  20   2     1737.84     1963.14    172.41 o 
  -5  20   2      671.75      628.53     68.24 o 
  -4  20   2     4889.50     4691.16    135.63 o 
  -3  20   2     5969.31     4568.94    464.02 o 
  -2  20   2      453.06      319.68     43.45 o 
  -1  20   2      452.52      377.15     47.52 o 
   0  20   2     1350.56     1232.42    104.57 o 
   1  20   2        6.33       42.72     22.07 o 
   2  20   2     1655.22     1269.36    103.97 o 
   3  20   2      363.64      193.87     33.07 o 
   4  20   2      335.40      302.45     75.96 o 
   5  20   2       39.27        8.67     47.78 o 
   6  20   2     2940.07     2521.28     97.87 o 
   7  20   2       21.36       72.98     43.35 o 
   8  20   2     1023.61      918.50    149.14 o 
   9  20   2     1328.93     1256.87    184.71 o 
  10  20   2      362.69      348.19    117.09 o 
  11  20   2      401.54      340.01    112.47 o 
  12  20   2      252.75       79.50    119.80 o 
 -13  21   2     6925.41     7195.02    352.56 o 
 -12  21   2       22.26       19.07     51.96 o 
 -11  21   2     7176.68     8262.34    335.71 o 
 -10  21   2     3704.05     3604.96    250.34 o 
  -9  21   2      818.14      648.24    107.15 o 
  -8  21   2       87.74       17.19     68.74 o 
  -7  21   2       82.71       93.78     61.67 o 
  -6  21   2       12.92       -3.87     38.19 o 
  -5  21   2       82.16       61.85     45.04 o 
  -4  21   2     1413.39     1388.84     82.96 o 
  -3  21   2    57005.41    57561.22   1767.85 o 
  -2  21   2    30818.94    31445.02    508.01 o 
  -1  21   2      475.30      405.01     68.06 o 
   0  21   2     4771.10     4698.54    165.25 o 
   1  21   2      109.62      129.57     30.79 o 
   2  21   2      999.84     1017.32     96.21 o 
   3  21   2     9105.09     9026.70    298.90 o 
   4  21   2    20689.50    22500.17    353.43 o 
   5  21   2      132.04       87.18     33.36 o 
   6  21   2     1877.01     1690.37    182.06 o 
   7  21   2     2011.48     1865.22    161.33 o 
   8  21   2      125.01       92.05    111.01 o 
   9  21   2     1244.17     1255.27    177.61 o 
  10  21   2      124.31       10.79    218.10 o 
  11  21   2     3090.22     3065.03    308.16 o 
  12  21   2     1541.66     1444.04    230.46 o 
 -13  22   2      319.16      344.14     88.06 o 
 -12  22   2      809.17      513.19    104.47 o 
 -11  22   2      508.85      367.58     97.65 o 
 -10  22   2     1544.42     1560.98    216.93 o 
  -9  22   2     3814.70     3817.60    123.58 o 
  -8  22   2     1824.88     1757.82    137.82 o 
  -7  22   2     6966.78     6945.26    267.83 o 
  -6  22   2    12788.06    13935.47    322.14 o 
  -5  22   2     4804.45     4647.90    108.68 o 
  -4  22   2      447.15      357.69     65.14 o 
  -3  22   2      769.66      475.68    110.54 o 
  -2  22   2      238.27      219.16     49.81 o 
  -1  22   2     1867.27     1687.03    103.23 o 
   0  22   2     5800.12     5614.93    182.19 o 
   1  22   2     1986.19     1711.43     82.87 o 
   2  22   2    17188.55    17102.59    241.00 o 
   3  22   2      821.18      606.28    157.12 o 
   4  22   2     1004.46      873.37     80.85 o 
   5  22   2     5387.57     5489.24    126.67 o 
   6  22   2     4374.70     4390.50     87.22 o 
   7  22   2     4674.92     4996.88    124.98 o 
   8  22   2     1849.32     1875.56    153.09 o 
   9  22   2      667.35      597.55    138.88 o 
  10  22   2       82.91      -24.80    172.62 o 
  11  22   2       65.11       -9.77    305.12 o 
  12  22   2      298.59      376.56     94.80 o 
 -12  23   2        2.89      126.28     65.32 o 
 -11  23   2     2051.50     2144.05    206.03 o 
 -10  23   2     1870.32     1839.40    178.72 o 
  -9  23   2     1851.49     2023.14    204.69 o 
  -8  23   2      103.47      127.38     93.59 o 
  -7  23   2     3647.89     3937.80    164.33 o 
  -6  23   2       26.14       27.97     68.58 o 
  -5  23   2      209.44       76.29     52.53 o 
  -4  23   2     1297.67     1267.73    141.16 o 
  -3  23   2    36304.54    40337.19    736.73 o 
  -2  23   2     7009.00     7188.27    254.21 o 
  -1  23   2       50.04        2.36     30.97 o 
   0  23   2     2718.21     2686.54    185.45 o 
   1  23   2     4220.30     4343.43    135.90 o 
   2  23   2      529.09      493.75     72.69 o 
   3  23   2    15101.66    15643.71    461.94 o 
   4  23   2    11202.32    11007.98    238.33 o 
   5  23   2      448.68      486.46    133.11 o 
   6  23   2     4075.05     3715.97    298.58 o 
   7  23   2     3823.71     4134.08    244.98 o 
   8  23   2     1114.58     1096.11    175.28 o 
   9  23   2       11.41      136.47     84.57 o 
  10  23   2      573.33      412.55    108.41 o 
  11  23   2     8219.45     9030.02   1053.58 o 
 -12  24   2      576.39      590.03    218.45 o 
 -11  24   2     1005.61     1003.73    210.64 o 
 -10  24   2     3030.41     3264.35    173.27 o 
  -9  24   2    12758.57    14560.52    400.59 o 
  -8  24   2     6325.96     7112.70    256.65 o 
  -7  24   2     1745.51     1923.73    214.57 o 
  -6  24   2       91.93       31.40     41.03 o 
  -5  24   2     2394.63     2039.48    226.11 o 
  -4  24   2     6497.44     6391.49    183.08 o 
  -3  24   2     4385.68     3938.56    198.35 o 
  -2  24   2     1552.53     1724.03    184.53 o 
  -1  24   2     3985.97     3951.71    126.10 o 
   0  24   2     3385.56     3537.90    152.91 o 
   1  24   2      972.40      790.20    107.47 o 
   2  24   2      353.36      320.71     71.62 o 
   3  24   2      768.16      414.17    145.71 o 
   4  24   2      864.60      856.97    107.63 o 
   5  24   2     6541.76     6966.30    323.12 o 
   6  24   2    11402.97    12212.27    344.19 o 
   7  24   2     2470.95     2598.73    182.08 o 
   8  24   2       19.37      -41.00     71.43 o 
   9  24   2     1504.23     1580.55    257.98 o 
  10  24   2     2127.21     1992.14    305.52 o 
  11  24   2     1163.66     1287.26    278.94 o 
 -12  25   2      266.70      160.93    130.60 o 
 -11  25   2        5.77      165.30     82.36 o 
 -10  25   2      695.75      588.25    120.61 o 
  -9  25   2      289.15      268.53     97.79 o 
  -8  25   2      213.51      105.48    127.69 o 
  -7  25   2    10955.99    11689.90    314.37 o 
  -6  25   2      226.20      196.12     63.30 o 
  -5  25   2      814.26      813.04    103.07 o 
  -4  25   2     1034.71      709.39    158.71 o 
  -3  25   2    15529.30    16234.13    473.15 o 
  -2  25   2     2597.94     2808.54    151.48 o 
  -1  25   2     1156.02     1212.41    150.18 o 
   0  25   2     2833.99     2615.81    146.29 o 
   1  25   2     5776.80     5797.75    103.30 o 
   2  25   2      183.75      215.39     63.43 o 
   3  25   2     9226.11     9285.19    304.85 o 
   4  25   2       70.10       98.45     41.23 o 
   5  25   2     1969.49     1661.15    179.17 o 
   6  25   2     1515.62     1743.48    222.45 o 
   7  25   2     4747.41     4332.32    361.26 o 
   8  25   2     2185.58     2307.19    280.30 o 
   9  25   2      182.38       33.77    217.46 o 
  10  25   2       46.13      206.97    128.38 o 
 -11  26   2     1610.39     1404.81    269.71 o 
 -10  26   2     5616.24     6599.88    633.27 o 
  -9  26   2     9408.93    10867.75    419.27 o 
  -8  26   2     6067.74     6301.83    280.48 o 
  -7  26   2        3.61       15.72     80.95 o 
  -6  26   2      315.59      276.25     94.59 o 
  -5  26   2    10338.07    11180.97    290.78 o 
  -4  26   2    12595.13    12474.56    417.96 o 
  -3  26   2     3768.00     4304.97    274.98 o 
  -2  26   2      850.55      814.16     81.95 o 
  -1  26   2      697.27      575.94     99.02 o 
   0  26   2     1324.51     1107.19    109.71 o 
   1  26   2     1906.66     2109.00    176.89 o 
   2  26   2     1697.96     1598.99    144.39 o 
   3  26   2     1319.16     1245.70    138.31 o 
   4  26   2      933.65      688.76    120.24 o 
   5  26   2     4080.23     4476.69    313.03 o 
   6  26   2     5911.12     6066.31    341.68 o 
   7  26   2     1022.01      810.83    191.83 o 
   8  26   2       24.10      -75.54     75.54 o 
   9  26   2     1882.06     1696.69    492.84 o 
  10  26   2     2982.66     2606.80    430.40 o 
 -11  27   2      127.55      177.77     78.73 o 
 -10  27   2       23.14      -87.76     87.76 o 
  -9  27   2      278.18      135.41     85.49 o 
  -8  27   2      433.82      456.00    221.48 o 
  -7  27   2    12463.61    14104.46    538.62 o 
  -6  27   2      990.64      974.42    122.55 o 
  -5  27   2       41.09      -16.94     31.56 o 
  -4  27   2     1111.76     1082.08    114.62 o 
  -3  27   2     4155.72     4079.21    104.05 o 
  -2  27   2      175.15      133.80     39.78 o 
  -1  27   2      807.02      735.65     74.69 o 
   0  27   2      195.52      219.91     63.08 o 
   1  27   2     4371.41     4381.01    111.07 o 
   2  27   2      179.33      113.41     61.46 o 
   3  27   2     4486.44     4511.56    181.81 o 
   4  27   2      764.99      625.37    121.93 o 
   5  27   2     4421.37     4486.09    342.78 o 
   6  27   2      413.08       91.15    169.84 o 
   7  27   2     7882.52     9250.33    415.21 o 
   8  27   2     4422.78     4181.73    458.08 o 
   9  27   2        2.18      123.64     59.57 o 
  10  27   2      881.93      875.68    195.08 o 
 -10  28   2     2370.85     2310.01    511.00 o 
  -9  28   2     4401.73     4404.76    493.90 o 
  -8  28   2    11923.80    13667.29    764.81 o 
  -7  28   2     1023.49      994.75    143.23 o 
  -6  28   2      147.98      143.84     64.96 o 
  -5  28   2     2146.28     1822.36    184.81 o 
  -4  28   2     1786.45     2047.46    144.21 o 
  -3  28   2      113.65       89.69     49.89 o 
  -2  28   2      427.08      445.82     76.53 o 
  -1  28   2        1.32      -44.16     44.16 o 
   0  28   2     1061.56      953.64    121.75 o 
   1  28   2     2700.91     2402.39    161.97 o 
   2  28   2     7965.02     8247.33    263.56 o 
   3  28   2     6288.23     6336.18    468.39 o 
   4  28   2     2697.64     2823.72    252.67 o 
   5  28   2     2573.05     1556.82    221.61 o 
   6  28   2     6123.05     6853.14    328.19 o 
   7  28   2     3229.08     2773.66    678.41 o 
   8  28   2     2705.91     2727.33    496.31 o 
   9  28   2        5.85       88.13     91.01 o 
  -9  29   2        4.55      -76.45    159.71 o 
  -8  29   2      193.26      -90.99    220.67 o 
  -7  29   2     4030.14     3998.40    854.59 o 
  -6  29   2      435.21      211.82     87.13 o 
  -5  29   2       48.11      120.41     72.15 o 
  -4  29   2      283.67      129.67     58.44 o 
  -3  29   2      266.93      269.22     73.81 o 
  -2  29   2     1064.16      797.80    140.54 o 
  -1  29   2     5506.16     5603.36    344.86 o 
   0  29   2     3081.67     3139.69    212.24 o 
   1  29   2      130.42       95.05     39.61 o 
   2  29   2        1.80       52.76     92.25 o 
   3  29   2      669.89      718.41    186.15 o 
   4  29   2     1225.57     1294.09    182.95 o 
   5  29   2     1960.93     1960.30    269.35 o 
   6  29   2     1754.49     1711.72    308.34 o 
   7  29   2     7975.35     9387.58   1318.39 o 
   8  29   2     4517.54     4874.68    443.15 o 
  -9  30   2      652.29      344.23     83.83 o 
  -8  30   2     7423.59     8342.32    861.61 o 
  -7  30   2     2825.51     3110.40    265.44 o 
  -6  30   2     3174.83     3492.72    355.57 o 
  -5  30   2     1239.40      958.04    350.28 o 
  -4  30   2      111.84       27.63     26.60 o 
  -3  30   2        4.11      -44.36     44.36 o 
  -2  30   2      809.39      717.60    136.64 o 
  -1  30   2      332.88      303.78     76.30 o 
   0  30   2     1038.77      794.61    124.97 o 
   1  30   2     1280.26     1074.66    125.65 o 
   2  30   2     6653.48     7429.06    353.97 o 
   3  30   2     3479.40     3954.18    471.81 o 
   4  30   2      797.75      566.24    211.60 o 
   5  30   2      225.91      172.02     83.94 o 
   6  30   2      432.79      268.81    330.76 o 
   7  30   2      503.75      737.92    117.85 o 
   8  30   2     1955.88     2057.26    321.29 o 
  -8  31   2        1.16       63.12    111.23 o 
  -7  31   2      837.64      746.67    193.64 o 
  -6  31   2      243.13      184.62    133.07 o 
  -5  31   2     1193.20     1054.57    215.01 o 
  -4  31   2       53.07       43.68     53.36 o 
  -3  31   2       91.98      241.10    163.99 o 
  -2  31   2     1171.19      989.64    234.58 o 
  -1  31   2     7943.26     8597.54    450.53 o 
   0  31   2     1386.35     1261.81    148.41 o 
   1  31   2      594.44      380.58     94.02 o 
   2  31   2      394.60      461.24    156.21 o 
   3  31   2       26.40      163.67     66.97 o 
   4  31   2     1113.24     1093.88    151.24 o 
   5  31   2     3078.65     3081.10    668.06 o 
   6  31   2       43.41      103.23    158.96 o 
   7  31   2     3295.35     3424.35    532.90 o 
  -7  32   2     1003.73      908.18    168.28 o 
  -6  32   2       15.39      -87.37     87.37 o 
  -5  32   2      355.39      396.73    122.64 o 
  -4  32   2      275.47      373.50    115.63 o 
  -3  32   2       17.29      250.86    115.19 o 
  -2  32   2     1506.34     1164.50    266.23 o 
  -1  32   2     1094.78     1089.11    262.99 o 
   0  32   2     1365.33     1085.06    166.42 o 
   1  32   2     2495.34     2294.37    524.12 o 
   2  32   2     9425.43    10382.62    432.94 o 
   3  32   2     2726.46     2541.68    421.03 o 
   4  32   2       21.88       28.73     55.36 o 
   5  32   2      671.00      415.44     90.90 o 
   6  32   2      762.52      684.59    271.55 o 
  -6  33   2        1.94       51.25     65.19 o 
  -5  33   2     1284.07     1179.29    235.81 o 
  -4  33   2      284.78      255.53    145.55 o 
  -3  33   2       99.93      116.62    128.42 o 
  -2  33   2      266.58      397.23    160.25 o 
  -1  33   2     5605.84     5439.21    593.97 o 
   0  33   2      706.23      409.40    107.91 o 
   2  33   2      246.15      181.25     75.71 o 
   3  33   2      262.17      198.63    110.46 o 
   4  33   2     1046.91      782.57    340.27 o 
   5  33   2     4757.09     4351.21    498.33 o 
  -5  34   2      486.87      348.78    142.86 o 
  -4  34   2     1122.45      855.29    249.16 o 
  -3  34   2      115.22      273.24    102.92 o 
  -2  34   2     1228.08      753.48    197.68 o 
  -1  34   2     1245.09     1052.91    209.04 o 
   1  34   2     1669.79     1651.55    197.30 o 
   2  34   2     3641.34     3893.09    607.93 o 
   3  34   2     3377.96     3655.00    474.60 o 
   4  34   2       29.43       30.68     48.48 o 
  -3  35   2       65.94       -5.55    107.01 o 
  -2  35   2      407.91      279.29    161.09 o 
   1  35   2      422.43      245.39    110.40 o 
   2  35   2      332.24      239.52    117.79 o 
 -16   1   3     4422.87     4304.41    522.84 o 
 -15   1   3    17387.26    18546.04    479.49 o 
 -14   1   3    13348.99    14339.77    322.97 o 
 -13   1   3      777.56      701.55    107.45 o 
 -12   1   3        4.22       -9.02     95.81 o 
 -11   1   3     6585.00     6406.46    181.72 o 
 -10   1   3    10467.03    10375.44    281.52 o 
  -9   1   3    11962.09    12163.95    315.08 o 
  -8   1   3      274.34      171.04     26.26 o 
  -7   1   3     1264.02      993.46     60.91 o 
  -6   1   3     8608.19     8204.54    138.19 o 
  -5   1   3    56405.25    55940.88    580.34 o 
  -4   1   3    18930.00    19530.57    220.01 o 
  -3   1   3     1049.69     1070.97     68.01 o 
  -2   1   3      623.18      533.34     49.53 o 
  -1   1   3   181183.00   192358.14  33545.87 o 
   0   1   3    24316.64    23244.76    267.60 o 
   1   1   3     3483.83     3660.21     98.34 o 
   2   1   3      329.34      572.33     51.16 o 
   3   1   3      500.37      432.22     46.15 o 
   4   1   3    13269.49    12173.23    172.64 o 
   5   1   3    87584.98    90384.59   1321.92 o 
   6   1   3    26768.73    27376.46    373.22 o 
   7   1   3     5556.19     5846.77    179.04 o 
   8   1   3     1444.90     1326.85    124.23 o 
   9   1   3    13770.32    14287.37    370.26 o 
  10   1   3      465.78      324.84     91.29 o 
  11   1   3     1755.00     1777.37     87.48 o 
  12   1   3     1364.07     1337.08    219.60 o 
  13   1   3    17145.94    18539.10    360.27 o 
  14   1   3     2019.03     1800.05    105.31 o 
  15   1   3     1203.19      657.74    139.78 o 
 -16   2   3      935.07      585.16    110.13 o 
 -15   2   3      303.13      146.06    120.90 o 
 -14   2   3        4.32      -55.02     55.02 o 
 -13   2   3       47.08      119.86     44.45 o 
 -12   2   3      461.15      332.51    117.21 o 
 -11   2   3      994.43      971.55    143.51 o 
 -10   2   3    21362.04    21764.16    373.56 o 
  -9   2   3    48773.21    50343.43    808.12 o 
  -8   2   3   103603.37   110139.02   1715.32 o 
  -7   2   3    17511.62    17264.79    344.75 o 
  -6   2   3     3877.71     3176.92     88.24 o 
  -5   2   3     5063.01     4389.34    123.46 o 
  -4   2   3    44812.60    46457.28    880.16 o 
  -3   2   3     1719.70     1702.04     72.43 o 
  -2   2   3     4089.71     3370.76    115.46 o 
  -1   2   3     8218.67     7676.27    119.35 o 
   0   2   3     7483.53     6890.90     97.74 o 
   1   2   3     2296.83     2214.44     85.92 o 
   2   2   3      388.69      345.36     45.20 o 
   3   2   3     2908.22     3031.11    128.42 o 
   4   2   3     1061.35      868.37     60.03 o 
   5   2   3     1091.01     1015.56     78.44 o 
   6   2   3     9728.97     9616.23    262.84 o 
   7   2   3     4085.23     4297.15    164.11 o 
   8   2   3     8933.60     9036.45    312.21 o 
   9   2   3     1931.27     1968.40    154.01 o 
  10   2   3      398.59      249.11    116.82 o 
  11   2   3    16011.71    16674.36    251.01 o 
  12   2   3    10063.80    10766.76    361.38 o 
  13   2   3      997.58      517.84    154.43 o 
  14   2   3     2067.72     1860.27     67.01 o 
  15   2   3        8.76      -17.89    107.15 o 
 -16   3   3     1021.06      853.83    111.49 o 
 -15   3   3     7666.70     8166.60    407.16 o 
 -14   3   3     7680.98     8315.66    277.75 o 
 -13   3   3     1018.53     1035.36     71.96 o 
 -12   3   3       68.84       77.40     41.98 o 
 -11   3   3     7908.90     7949.32    294.05 o 
 -10   3   3     4230.53     4606.43    188.75 o 
  -9   3   3    25474.38    25200.36    354.72 o 
  -8   3   3    16491.96    16908.25    302.06 o 
  -7   3   3     3075.94     3079.38     85.18 o 
  -6   3   3        0.78       13.28     40.82 o 
  -5   3   3    67680.82    70152.79    495.21 o 
  -4   3   3    98278.24   103733.55    789.22 o 
  -3   3   3    26036.76    26536.92    363.05 o 
  -2   3   3     6151.52     5539.71     83.08 o 
  -1   3   3    24215.02    21229.00    246.77 o 
   0   3   3      311.70      144.66     22.98 o 
   1   3   3     4347.70     4903.39     79.94 o 
   2   3   3      259.82      467.27     72.19 o 
   3   3   3      841.81      703.37     66.45 o 
   4   3   3     4197.03     3644.47     95.18 o 
   5   3   3    50255.79    52713.71    466.27 o 
   6   3   3    41086.70    41503.02    535.77 o 
   7   3   3     2131.81     2330.68    163.14 o 
   8   3   3    11530.53    12276.95    317.27 o 
   9   3   3    17516.63    18398.45    349.96 o 
  10   3   3      451.55      462.22     68.89 o 
  11   3   3        4.14      -13.50    134.88 o 
  12   3   3       61.71      135.86     44.24 o 
  13   3   3     5795.95     6030.45    372.22 o 
  14   3   3        0.78       19.81     61.52 o 
  15   3   3     5098.25     5138.50    472.18 o 
 -16   4   3      119.73      203.16     71.29 o 
 -15   4   3       99.68      124.03     71.74 o 
 -14   4   3        5.84        0.85    102.54 o 
 -13   4   3      301.17      236.75     62.21 o 
 -12   4   3      527.66      442.50     72.37 o 
 -11   4   3      188.05      224.11     99.66 o 
 -10   4   3    14585.12    14947.94    275.74 o 
  -9   4   3    10569.56    11200.36    589.08 o 
  -8   4   3    54823.21    54223.74    632.68 o 
  -7   4   3      813.68      783.19     64.19 o 
  -6   4   3     3618.53     3544.12    107.99 o 
  -5   4   3     4169.84     3832.89    103.53 o 
  -4   4   3    93074.99   101466.04    702.21 o 
  -3   4   3     7126.11     6215.68    120.13 o 
  -2   4   3     4115.06     5048.79     80.90 o 
  -1   4   3    18703.76    17729.69    193.82 o 
   0   4   3     1456.55     1423.89     61.99 o 
   1   4   3     4573.70     4619.04     81.44 o 
   2   4   3    10093.29    10481.14    144.54 o 
   3   4   3     1896.05     1560.32     83.63 o 
   4   4   3    11880.62    11358.42    191.95 o 
   5   4   3    12342.21    11228.50    181.46 o 
   6   4   3    11855.31    13075.52    241.28 o 
   7   4   3     2121.73     2394.26    152.47 o 
   8   4   3    10618.45    10639.35    271.06 o 
   9   4   3     1529.91     1660.44    128.22 o 
  10   4   3      589.50      709.86     91.97 o 
  11   4   3    19477.49    20539.03    303.90 o 
  12   4   3    17237.52    18385.66    392.88 o 
  13   4   3     1448.18     1381.19    104.52 o 
  14   4   3     5850.62     6547.35    242.40 o 
  15   4   3        0.08       -6.19     51.65 o 
 -16   5   3       10.99      -10.22     85.36 o 
 -15   5   3       68.46       87.04     66.85 o 
 -14   5   3      537.75      619.28    121.99 o 
 -13   5   3      728.14      558.99    140.32 o 
 -12   5   3       39.68       71.48     78.54 o 
 -11   5   3    18799.74    19459.49    313.14 o 
 -10   5   3     2384.54     2527.34     91.31 o 
  -9   5   3     9576.14     9862.55    256.94 o 
  -8   5   3    19717.90    20260.27    368.04 o 
  -7   5   3     1664.07     1613.27     97.35 o 
  -6   5   3    28138.92    28687.26    440.39 o 
  -5   5   3    87588.57    89679.84    837.02 o 
  -4   5   3    56103.54    56250.07    482.82 o 
  -3   5   3     5580.02     6523.01    171.76 o 
  -2   5   3    15163.91    13906.19    156.29 o 
  -1   5   3       44.68      305.25     30.50 o 
   0   5   3    16308.50    15377.05    182.60 o 
   1   5   3    56773.63    58068.95    706.32 o 
   2   5   3     7618.75     7668.80    115.44 o 
   3   5   3    20895.86    20159.38    230.61 o 
   4   5   3    21117.37    20213.73    283.45 o 
   5   5   3      366.61      534.05     45.61 o 
   6   5   3     7331.39     7321.18    231.36 o 
   7   5   3     5591.08     6089.25    212.04 o 
   8   5   3    14208.10    14528.82    351.70 o 
   9   5   3    17178.85    18141.59    326.82 o 
  10   5   3     1902.25     1758.16    183.03 o 
  11   5   3     1897.86     2006.18     94.03 o 
  12   5   3      173.75      252.25     66.27 o 
  13   5   3     1987.99     1823.56    133.92 o 
  14   5   3       55.83       99.59     53.22 o 
  15   5   3     6342.92     6930.30    303.69 o 
 -16   6   3       34.16       76.91    134.85 o 
 -15   6   3       44.65      -54.90     54.90 o 
 -14   6   3      482.79      236.71    106.38 o 
 -13   6   3      221.11      159.36     92.16 o 
 -12   6   3       11.28      -14.68     71.66 o 
 -11   6   3      224.78      315.71     90.60 o 
 -10   6   3     5368.12     5252.38    150.05 o 
  -9   6   3     1361.01     1281.74    132.41 o 
  -8   6   3    25837.14    26591.38    364.88 o 
  -7   6   3     3518.77     3085.71    150.55 o 
  -6   6   3     3941.35     3940.72     98.80 o 
  -5   6   3     4064.90     3711.78     96.96 o 
  -4   6   3    58363.60    57457.02    383.27 o 
  -3   6   3     7032.53     7608.59    119.82 o 
  -2   6   3       56.89       44.54     22.54 o 
  -1   6   3    10936.38    12341.77    227.72 o 
   0   6   3    10577.14    10089.38    146.05 o 
   1   6   3    12637.25    12639.72    196.49 o 
   2   6   3      146.73       47.08     22.37 o 
   3   6   3    10247.04    10140.60    266.23 o 
   4   6   3    30156.70    30355.28    367.33 o 
   5   6   3    17776.87    17941.40    256.35 o 
   6   6   3     3834.25     3226.58    153.58 o 
   7   6   3        2.46      104.59     37.20 o 
   8   6   3    12049.93    11673.08    378.10 o 
   9   6   3      254.61      202.54    111.09 o 
  10   6   3      886.12      927.65     98.05 o 
  11   6   3     6770.07     7314.16    333.41 o 
  12   6   3     5063.54     5032.30    249.39 o 
  13   6   3       36.30      -14.48     81.24 o 
  14   6   3     4007.46     4402.90    351.27 o 
 -16   7   3     1546.36     1366.99    199.00 o 
 -15   7   3      914.25      658.25    177.11 o 
 -14   7   3      130.71        7.22     64.51 o 
 -13   7   3        1.39      -14.64    110.52 o 
 -12   7   3     2901.40     2644.85    100.46 o 
 -11   7   3    16230.70    16726.58    330.54 o 
 -10   7   3    14277.95    14429.99    398.12 o 
  -9   7   3     5326.99     5195.50    191.31 o 
  -8   7   3     2749.14     2797.57    128.83 o 
  -7   7   3     6141.84     5877.00    188.53 o 
  -6   7   3     7439.98     6619.15    173.98 o 
  -5   7   3    29225.44    29473.53    364.70 o 
  -4   7   3     9120.49     9505.74    135.32 o 
  -3   7   3       48.10      119.02     26.81 o 
  -2   7   3     1743.91     1256.86     62.40 o 
  -1   7   3      676.71     1148.37     86.64 o 
   0   7   3    15058.71    14612.44    204.41 o 
   1   7   3   132014.25   140423.77  20688.02 o 
   2   7   3     5875.97     5576.77    122.53 o 
   3   7   3   112063.71   113384.70   1495.82 o 
   4   7   3    38279.39    37282.64    560.30 o 
   5   7   3     7850.37     7137.24    161.57 o 
   6   7   3     5207.86     4913.09    149.51 o 
   7   7   3      777.06      577.94    105.13 o 
   8   7   3     7046.23     7014.29    261.44 o 
   9   7   3    11629.08    11751.28    368.88 o 
  10   7   3     8922.81     9694.84    212.76 o 
  11   7   3     2611.33     3126.16    188.12 o 
  12   7   3      189.24      160.01     94.45 o 
  13   7   3     1032.26      985.14    144.28 o 
  14   7   3       52.71      131.26    143.78 o 
 -16   8   3      310.39      375.44     72.32 o 
 -15   8   3     1035.13     1058.33    316.67 o 
 -14   8   3     2964.69     2887.01    234.44 o 
 -13   8   3     8154.57     8364.19    298.46 o 
 -12   8   3     3308.81     3567.60    134.96 o 
 -11   8   3     8632.74     8715.20    185.40 o 
 -10   8   3     8852.11     9388.06    278.84 o 
  -9   8   3      695.48      483.58     72.66 o 
  -8   8   3     3017.91     3201.13    160.44 o 
  -7   8   3     3246.31     3071.45    274.92 o 
  -6   8   3    19876.03    19873.73    342.79 o 
  -5   8   3     2257.87     2160.51     65.38 o 
  -4   8   3     1735.98     1593.00     42.78 o 
  -3   8   3     2380.11     2394.50     61.27 o 
  -2   8   3        3.81       31.66     30.34 o 
  -1   8   3    40511.01    38145.72    254.83 o 
   0   8   3    92955.28    94446.84   1706.60 o 
   1   8   3    93237.45    94721.59   1150.37 o 
   2   8   3    23413.73    23884.54    299.47 o 
   3   8   3    72783.30    75929.45    650.95 o 
   4   8   3    31507.07    31729.50    381.32 o 
   5   8   3    18635.81    17747.91    283.50 o 
   6   8   3     2798.66     2594.50    133.32 o 
   7   8   3        3.73       47.67     55.98 o 
   8   8   3    11547.54    11001.25    351.10 o 
   9   8   3     1894.92     2075.84     99.84 o 
  10   8   3     1289.15     1268.01    111.76 o 
  11   8   3     2514.66     2454.20    177.29 o 
  12   8   3      376.63      345.98     65.91 o 
  13   8   3       11.48       29.21     64.26 o 
  14   8   3     2124.85     2030.90    236.36 o 
 -16   9   3     4456.39     4197.21    416.38 o 
 -15   9   3      678.99      532.14    139.34 o 
 -14   9   3      730.34      709.04    110.17 o 
 -13   9   3       15.33       90.92     99.06 o 
 -12   9   3     1487.09     1484.26    173.59 o 
 -11   9   3     1418.06     1407.96    147.02 o 
 -10   9   3     2843.82     2837.49    147.85 o 
  -9   9   3     3379.31     3490.69    130.05 o 
  -8   9   3       37.58       33.25     22.11 o 
  -7   9   3    10721.72    10765.57    238.31 o 
  -6   9   3     2490.50     2414.23    115.40 o 
  -5   9   3     9943.40     9574.31    226.11 o 
  -4   9   3      655.50      481.90     44.03 o 
  -3   9   3    23815.52    20584.56    217.61 o 
  -2   9   3     2819.44     2900.14     79.30 o 
  -1   9   3    12191.68    10864.83    130.46 o 
   0   9   3    32654.16    31139.99    380.18 o 
   1   9   3   128415.98   129471.95   2313.32 o 
   2   9   3     1682.03     1686.52     46.44 o 
   3   9   3    69979.18    74391.79    581.98 o 
   4   9   3     6996.25     6536.64    151.34 o 
   5   9   3      141.74       84.52     46.60 o 
   6   9   3     4971.43     4772.07    126.26 o 
   7   9   3        0.75        1.68     42.35 o 
   8   9   3       18.64        7.66     82.00 o 
   9   9   3     6189.48     6365.02    206.69 o 
  10   9   3     3577.53     3490.23    139.10 o 
  11   9   3     3414.19     3311.05     87.29 o 
  12   9   3        3.11      166.85     68.34 o 
  13   9   3       44.67       13.40    114.01 o 
  14   9   3      101.67      123.58     53.11 o 
 -16  10   3     1073.02      896.80     95.92 o 
 -15  10   3     1467.51     1376.12    120.93 o 
 -14  10   3     3614.31     3665.02    286.76 o 
 -13  10   3    19850.59    22828.96    539.66 o 
 -12  10   3     7161.09     7357.83    234.86 o 
 -11  10   3    18442.18    19447.20    397.84 o 
 -10  10   3     4075.65     4186.32     94.40 o 
  -9  10   3      414.94      351.89     63.13 o 
  -8  10   3     3011.91     2811.50    164.49 o 
  -7  10   3     3628.07     3696.49    247.88 o 
  -6  10   3    10108.42     9889.18    286.11 o 
  -5  10   3    10319.81    10303.87    240.79 o 
  -4  10   3        4.72       19.75     14.39 o 
  -3  10   3     9047.42     8662.80    128.01 o 
  -2  10   3       73.03      -26.45     26.45 o 
  -1  10   3      126.39      -20.81     27.90 o 
   0  10   3    94074.81    93369.46    711.20 o 
   1  10   3    95753.20    97966.52    742.91 o 
   2  10   3    20477.11    21290.25    255.97 o 
   3  10   3    30245.15    29167.62    407.22 o 
   4  10   3     5081.93     5053.83    328.99 o 
   5  10   3      391.61      516.97     48.07 o 
   6  10   3    11309.49    11666.27    241.74 o 
   7  10   3    11377.23    11436.53    248.54 o 
   8  10   3       22.16       74.07     31.09 o 
   9  10   3      431.63      441.03     73.32 o 
  10  10   3     5725.27     5663.20    222.89 o 
  11  10   3     2198.68     2214.82    114.18 o 
  12  10   3      161.48      250.73    124.33 o 
  13  10   3     1115.76      788.06    190.66 o 
  14  10   3     2897.12     3060.57    360.89 o 
 -16  11   3     3839.48     3485.43    394.47 o 
 -15  11   3      345.87      325.81     77.90 o 
 -14  11   3      422.16      496.72     94.91 o 
 -13  11   3      284.86      356.07    123.85 o 
 -12  11   3      278.23      268.36     79.14 o 
 -11  11   3      174.04      165.83     73.24 o 
 -10  11   3     1273.60      815.51    184.24 o 
  -9  11   3     1156.18     1226.35    136.31 o 
  -8  11   3      316.80      404.57     93.86 o 
  -7  11   3     3748.90     4232.20    338.50 o 
  -6  11   3     1830.55     1317.79    338.16 o 
  -5  11   3     7413.49     7041.96    314.02 o 
  -4  11   3     1526.92     1517.63     73.78 o 
  -3  11   3    27390.36    29061.62    352.48 o 
  -2  11   3    12790.11    11221.86    153.52 o 
  -1  11   3      171.07      173.85     48.53 o 
   0  11   3     6450.65     5888.51    151.12 o 
   1  11   3    28932.79    28685.80    350.79 o 
   2  11   3      238.82      160.54     27.39 o 
   3  11   3    14497.68    14349.71    220.16 o 
   4  11   3     1676.72     1566.44     80.63 o 
   5  11   3     8795.93     9214.09    206.01 o 
   6  11   3      115.13       67.60     47.42 o 
   7  11   3     6249.13     6248.59    201.38 o 
   8  11   3     1836.03     1586.49     73.36 o 
   9  11   3     3695.21     3182.57    116.43 o 
  10  11   3      679.62      574.01    131.62 o 
  11  11   3     5110.97     4875.98    230.32 o 
  12  11   3     2504.23     2120.02    236.62 o 
  13  11   3        9.54       88.70     50.06 o 
  14  11   3      319.81      249.38     84.81 o 
 -15  12   3     1587.60     1289.03    277.87 o 
 -14  12   3     4818.66     5037.97    255.26 o 
 -13  12   3    12494.05    12953.38    376.64 o 
 -12  12   3      912.96     1047.84    124.92 o 
 -11  12   3     3351.67     3260.75    189.39 o 
 -10  12   3     3773.46     3705.51    154.76 o 
  -9  12   3     1103.44     1231.00    165.19 o 
  -8  12   3    14659.05    15255.49    653.60 o 
  -7  12   3      807.40      783.17    104.49 o 
  -6  12   3     1352.29     1190.38    154.71 o 
  -5  12   3     4540.89     4317.32    230.56 o 
  -4  12   3     6397.41     6263.60    125.01 o 
  -3  12   3     1052.65      994.96     60.84 o 
  -2  12   3    11113.47    10262.15    157.05 o 
  -1  12   3     1794.27     2239.12     57.99 o 
   0  12   3    27781.90    28114.45    294.67 o 
   1  12   3    47019.89    44637.93    451.08 o 
   2  12   3     4655.54     4742.89    223.50 o 
   3  12   3    15317.42    14263.18    215.07 o 
   4  12   3      835.31     1042.48     75.13 o 
   5  12   3       97.43       99.48     26.65 o 
   6  12   3    17884.51    18391.48    231.73 o 
   7  12   3     3238.53     3000.26    128.69 o 
   8  12   3        1.00       35.16     44.99 o 
   9  12   3      103.97       36.51     35.66 o 
  10  12   3     5609.54     5647.31     61.66 o 
  11  12   3        1.95        4.76     95.78 o 
  12  12   3      650.77      661.52    167.34 o 
  13  12   3      238.73       84.85    142.62 o 
  14  12   3     2690.71     2213.93    285.49 o 
 -15  13   3      697.90      451.70    129.14 o 
 -14  13   3      615.52      620.33     87.09 o 
 -13  13   3     2842.44     3075.39    324.91 o 
 -12  13   3      840.32      917.85    117.86 o 
 -11  13   3      874.26      896.16    125.18 o 
 -10  13   3      137.59      209.37     71.30 o 
  -9  13   3       17.46       60.61    112.88 o 
  -8  13   3     1053.65     1115.50    151.70 o 
  -7  13   3     7005.86     6965.18    268.56 o 
  -6  13   3      162.70      176.81     71.95 o 
  -5  13   3     4355.12     4324.49    212.34 o 
  -4  13   3     5557.69     5042.52    104.41 o 
  -3  13   3    19690.86    19605.23    258.56 o 
  -2  13   3    15636.41    16796.81    242.54 o 
  -1  13   3     3108.97     3103.41     63.68 o 
   0  13   3     4925.13     5332.78    109.35 o 
   1  13   3     2711.10     2499.83    101.58 o 
   2  13   3       97.03       67.95     21.76 o 
   3  13   3     2521.28     2225.08    108.65 o 
   4  13   3     8771.83     8170.50    170.42 o 
   5  13   3     1870.11     1831.76    105.72 o 
   6  13   3     9010.64     9118.98    310.26 o 
   7  13   3    24971.26    25020.19    451.21 o 
   8  13   3    16052.53    16657.65    323.27 o 
   9  13   3      479.75      302.50     79.88 o 
  10  13   3       36.50       17.90    115.21 o 
  11  13   3      842.07      787.83    139.36 o 
  12  13   3     2346.37     2540.51    186.55 o 
  13  13   3        0.19       62.66     76.42 o 
  14  13   3      261.50      130.11    111.21 o 
 -15  14   3     1470.39     1730.79    352.54 o 
 -14  14   3     7089.44     7517.03    294.12 o 
 -13  14   3     3994.07     3748.14    473.78 o 
 -12  14   3      225.48      221.22     77.97 o 
 -11  14   3       27.21      -10.76    218.82 o 
 -10  14   3     8195.37     8506.31    254.97 o 
  -9  14   3     1402.03     1447.45    153.13 o 
  -8  14   3     5449.30     5181.68    400.86 o 
  -7  14   3     1749.95     1346.62    254.80 o 
  -6  14   3     1983.43     1456.76    243.17 o 
  -5  14   3      456.01      462.81    166.64 o 
  -4  14   3     1534.31     1252.13     55.12 o 
  -3  14   3       75.85        9.68     15.91 o 
  -2  14   3    18489.37    18194.97    280.46 o 
  -1  14   3     2049.06     1741.05     86.77 o 
   0  14   3    16863.94    16331.24    257.88 o 
   1  14   3    22379.46    22128.24    378.29 o 
   2  14   3     8861.69     8974.94    320.02 o 
   3  14   3     5606.82     6055.99    171.22 o 
   4  14   3     4692.01     4018.30    117.46 o 
   5  14   3      123.68      123.01     25.46 o 
   6  14   3     2909.40     2718.07     78.39 o 
   7  14   3      241.86      228.86     37.33 o 
   8  14   3      915.94      876.43     74.30 o 
   9  14   3     1716.05     1594.79    116.47 o 
  10  14   3      299.50      367.01     86.82 o 
  11  14   3     1490.66     1428.89    131.84 o 
  12  14   3     2506.30     2399.18    169.91 o 
  13  14   3       14.63      -18.59     59.93 o 
 -15  15   3       40.09       60.23     52.70 o 
 -14  15   3     1054.41      782.12    191.90 o 
 -13  15   3     8241.33     9190.85    466.06 o 
 -12  15   3     3340.86     3299.29    177.65 o 
 -11  15   3     5504.51     5713.28    169.15 o 
 -10  15   3     1085.88     1011.09    144.20 o 
  -9  15   3      654.56      801.77     99.64 o 
  -8  15   3     4680.35     5046.04    241.86 o 
  -7  15   3    14878.49    15518.60    430.74 o 
  -6  15   3    18013.54    19039.95    281.11 o 
  -5  15   3     4655.87     4857.45    267.52 o 
  -4  15   3    16256.92    15992.32    255.87 o 
  -3  15   3    20309.14    19867.79    310.47 o 
  -2  15   3    13118.62    12018.72    229.13 o 
  -1  15   3     1801.01     1936.34     91.48 o 
   0  15   3     6891.29     6792.06    242.49 o 
   1  15   3     2005.05     1571.89     94.21 o 
   2  15   3     4039.18     3723.22    220.94 o 
   3  15   3     7262.77     6919.04    164.94 o 
   4  15   3     2936.94     2763.17    107.10 o 
   5  15   3     7551.44     7068.18    180.42 o 
   6  15   3     7442.16     6908.09    185.87 o 
   7  15   3    24059.71    25091.93    400.34 o 
   8  15   3    17818.12    19147.11    394.33 o 
   9  15   3     3907.67     3796.93    193.77 o 
  10  15   3     1600.13     1358.03    167.65 o 
  11  15   3     2725.94     3138.71    241.61 o 
  12  15   3     2387.29     2122.64    216.37 o 
  13  15   3      133.09       58.62     60.78 o 
 -15  16   3      924.72      692.39    122.61 o 
 -14  16   3    10145.52    11450.51    427.67 o 
 -13  16   3      971.11      912.16    115.94 o 
 -12  16   3     2978.42     3375.84    216.03 o 
 -11  16   3     2639.01     2601.08    145.89 o 
 -10  16   3     3545.80     3871.08    139.37 o 
  -9  16   3      273.83      165.96    174.57 o 
  -8  16   3     2970.72     2895.68    222.68 o 
  -7  16   3     3798.69     3778.43    243.97 o 
  -6  16   3      248.47      291.50     74.84 o 
  -5  16   3      896.41      921.08    124.79 o 
  -4  16   3     5316.34     4642.10    118.17 o 
  -3  16   3       96.55      139.75     27.99 o 
  -2  16   3    14070.30    13923.71    308.29 o 
  -1  16   3     1458.02     1518.63     66.84 o 
   0  16   3    33426.69    35708.69    458.64 o 
   1  16   3    12685.60    11839.31    365.20 o 
   2  16   3     5047.19     4714.82    290.50 o 
   3  16   3      540.73      334.74     86.53 o 
   4  16   3     4394.21     3670.59    275.43 o 
   5  16   3      795.55      630.24     60.71 o 
   6  16   3     6111.92     6152.68    218.61 o 
   7  16   3     1043.62     1030.07     91.41 o 
   8  16   3     1409.92     1174.12    113.95 o 
   9  16   3        6.39       10.91     40.33 o 
  10  16   3     2357.98     2194.12    138.49 o 
  11  16   3        0.05       82.71     94.30 o 
  12  16   3     2012.71     1806.46    228.78 o 
  13  16   3      162.18      115.71    201.56 o 
 -14  17   3       89.98      160.50    123.10 o 
 -13  17   3     4976.39     5130.09    269.16 o 
 -12  17   3     1149.74     1068.46    155.00 o 
 -11  17   3     2144.88     2105.38    130.67 o 
 -10  17   3      672.88      532.01    116.33 o 
  -9  17   3     1024.83     1102.25    132.80 o 
  -8  17   3     1227.13     1292.84    159.55 o 
  -7  17   3    16622.19    17636.76    679.95 o 
  -6  17   3    19289.08    20395.06    454.13 o 
  -5  17   3    19699.10    20471.15    314.16 o 
  -4  17   3    18814.98    19145.71    428.63 o 
  -3  17   3    15410.39    15075.10    298.25 o 
  -2  17   3     2209.86     2149.94    109.13 o 
  -1  17   3     6491.40     6180.79    147.84 o 
   0  17   3     1830.76     1509.49    112.33 o 
   1  17   3      134.83       61.91     15.38 o 
   2  17   3     9375.37     9316.95    321.95 o 
   3  17   3      587.26      524.40     76.29 o 
   4  17   3      582.47      337.23     47.48 o 
   5  17   3    14198.97    14589.17    339.48 o 
   6  17   3      316.92      241.52     54.56 o 
   7  17   3     6608.99     7250.95    178.89 o 
   8  17   3     9354.77     9472.63    244.38 o 
   9  17   3    10149.39    10645.90    247.04 o 
  10  17   3     4603.99     4847.28    492.23 o 
  11  17   3     2876.83     2863.34    292.39 o 
  12  17   3      151.59      193.48    102.75 o 
  13  17   3     1101.97      906.36    186.26 o 
 -14  18   3     7315.40     8029.84    335.11 o 
 -13  18   3      108.75       91.15     78.09 o 
 -12  18   3     7722.21     8232.52    351.00 o 
 -11  18   3     5429.70     6047.74    370.72 o 
 -10  18   3      698.09      744.21    103.20 o 
  -9  18   3       38.61       65.60    101.92 o 
  -8  18   3     2610.14     2729.98    317.83 o 
  -7  18   3     4616.38     4620.54    163.92 o 
  -6  18   3      378.38      168.15     60.94 o 
  -5  18   3     1228.09     1097.20     94.41 o 
  -4  18   3    20841.91    20126.37    319.50 o 
  -3  18   3     2866.97     2616.06    136.80 o 
  -2  18   3    15600.77    15931.60    319.80 o 
  -1  18   3      336.54      212.71     24.78 o 
   0  18   3     7122.96     7018.51    203.53 o 
   1  18   3      580.99      243.84     90.44 o 
   2  18   3     4299.73     4174.99    208.62 o 
   3  18   3     3945.16     4002.98    255.72 o 
   4  18   3      726.68      661.26     61.40 o 
   5  18   3     5539.97     5246.24    321.80 o 
   6  18   3     4819.29     4809.94    108.84 o 
   7  18   3      472.60      302.17     58.62 o 
   8  18   3     2853.70     2486.64    132.83 o 
   9  18   3      247.15      249.29     73.62 o 
  10  18   3     1616.18     1497.44    228.31 o 
  11  18   3      938.74      775.61    142.43 o 
  12  18   3      935.05      736.40    208.82 o 
 -14  19   3       91.12      353.01    118.90 o 
 -13  19   3     2169.47     2123.84    139.16 o 
 -12  19   3      473.63      542.31    132.20 o 
 -11  19   3        4.87       23.57     70.21 o 
 -10  19   3        7.63      100.01     47.55 o 
  -9  19   3      952.68      988.23    119.87 o 
  -8  19   3       61.51      167.27     66.46 o 
  -7  19   3     9217.60    10335.18    395.29 o 
  -6  19   3    11079.39    11944.37    460.60 o 
  -5  19   3    10548.93    10729.63    275.68 o 
  -4  19   3     4255.06     3910.03    140.37 o 
  -3  19   3     3311.57     2918.76     97.66 o 
  -2  19   3     2491.86     2183.93    148.47 o 
  -1  19   3    17192.97    18022.71    284.64 o 
   0  19   3     1924.94     1755.63    140.57 o 
   1  19   3     1178.42      878.90    119.39 o 
   2  19   3     2249.15     2289.67    125.79 o 
   3  19   3     1101.79      838.26    103.06 o 
   4  19   3       98.27       31.50     20.01 o 
   5  19   3      855.18      845.81    101.21 o 
   6  19   3      892.10      735.68     77.43 o 
   7  19   3     2790.79     2494.12    168.76 o 
   8  19   3     1919.82     1785.08    121.17 o 
   9  19   3     6356.13     5899.13    384.98 o 
  10  19   3     3940.10     4719.22    293.31 o 
  11  19   3     5294.22     6406.21    425.00 o 
  12  19   3       55.40      159.44     81.69 o 
 -14  20   3     3001.62     2491.23    385.53 o 
 -13  20   3     1171.55     1043.29    145.52 o 
 -12  20   3     8912.92     9733.54    306.22 o 
 -11  20   3     3460.28     3300.93    233.29 o 
 -10  20   3     2413.71     2337.87    162.94 o 
  -9  20   3     1269.84     1074.54    137.99 o 
  -8  20   3      138.56       83.52     48.48 o 
  -7  20   3      515.56      536.03     92.26 o 
  -6  20   3     1312.59     1359.18    273.38 o 
  -5  20   3      578.57      233.46     63.47 o 
  -4  20   3    10566.98    10995.36    274.15 o 
  -3  20   3      764.69      537.48     53.08 o 
  -2  20   3    31533.09    31122.10    305.31 o 
  -1  20   3    20866.92    21536.14    251.96 o 
   0  20   3     4936.65     4824.04    192.45 o 
   1  20   3     5015.40     4920.19    185.26 o 
   2  20   3     2091.69     2379.80    162.48 o 
   3  20   3    14885.12    15260.00    354.33 o 
   4  20   3      491.72      290.15     67.77 o 
   5  20   3     5269.42     4947.90    113.77 o 
   6  20   3     4723.67     5033.04     81.82 o 
   7  20   3      696.06      546.79     95.16 o 
   8  20   3     7399.51     6865.14    375.59 o 
   9  20   3     1089.15     1000.73    229.23 o 
  10  20   3      711.44      856.90    143.21 o 
  11  20   3      735.92      877.72    272.94 o 
  12  20   3      805.97      469.66    119.33 o 
 -13  21   3     1218.72      989.99    218.72 o 
 -12  21   3      476.83      272.04    120.07 o 
 -11  21   3        0.61       71.90     82.13 o 
 -10  21   3       52.02      -22.14     50.55 o 
  -9  21   3      323.58      148.26     75.46 o 
  -8  21   3      121.44       64.23     69.48 o 
  -7  21   3     9851.69    10626.84    238.29 o 
  -6  21   3     4854.33     4923.92    153.15 o 
  -5  21   3    10538.26    10534.13    328.58 o 
  -4  21   3       31.84       57.89     23.38 o 
  -3  21   3     1478.12     1194.39     68.26 o 
  -2  21   3       43.42       43.44     47.48 o 
  -1  21   3      276.45      123.53     52.27 o 
   0  21   3      261.68      212.97     40.51 o 
   1  21   3     4633.48     4419.54    155.11 o 
   2  21   3      536.34      593.56    105.04 o 
   3  21   3      388.97      333.93     69.10 o 
   4  21   3     1459.17     1452.31    277.05 o 
   5  21   3     1654.51     1596.30    196.20 o 
   6  21   3     1849.76     1793.82     50.65 o 
   7  21   3      463.36      420.34    157.89 o 
   8  21   3      153.72       39.10    153.06 o 
   9  21   3      914.50      738.34    173.36 o 
  10  21   3     1502.26     1191.23    234.77 o 
  11  21   3     3958.86     4063.58    378.64 o 
  12  21   3       99.26       78.61    218.53 o 
 -13  22   3     2029.57     2256.85    247.07 o 
 -12  22   3     5038.48     5543.79    495.94 o 
 -11  22   3     2910.06     3208.39    170.18 o 
 -10  22   3      275.97      226.24     74.66 o 
  -9  22   3        0.50       14.92     54.29 o 
  -8  22   3     3276.73     3127.34    269.98 o 
  -7  22   3        6.65        5.79    154.28 o 
  -6  22   3      885.32      847.39    115.50 o 
  -5  22   3      324.91      272.68     65.31 o 
  -4  22   3     8674.71     9348.52    309.59 o 
  -3  22   3     9227.36     9554.03    309.55 o 
  -2  22   3     1167.00     1052.33    115.91 o 
  -1  22   3      347.92      384.21     59.37 o 
   0  22   3     3347.12     3127.42    164.13 o 
   1  22   3     7162.66     7090.45    218.45 o 
   2  22   3    23370.02    25388.55    503.61 o 
   3  22   3    14992.22    16242.04    373.12 o 
   4  22   3       56.38       -8.01     37.52 o 
   5  22   3      779.70      528.56    113.55 o 
   6  22   3     2195.82     2038.68    271.55 o 
   7  22   3     2314.29     2071.77    288.68 o 
   8  22   3     4874.41     4790.12    337.92 o 
   9  22   3     1526.40     1326.70    188.56 o 
  10  22   3     2828.89     2842.33    277.20 o 
  11  22   3     1199.64     1340.22    387.28 o 
 -13  23   3      558.86      293.98    128.61 o 
 -12  23   3       29.31      103.00     42.35 o 
 -11  23   3      826.61      667.70    113.85 o 
 -10  23   3     1287.19     1046.51    134.55 o 
  -9  23   3      115.08      131.27     49.32 o 
  -8  23   3      362.83      250.65     83.39 o 
  -7  23   3      197.77      125.53     63.13 o 
  -6  23   3      335.81      255.85     69.66 o 
  -5  23   3      233.92      291.74     86.61 o 
  -4  23   3     1454.30     1449.69    185.16 o 
  -3  23   3      791.01      870.14     93.34 o 
  -2  23   3     6707.71     6519.26    140.99 o 
  -1  23   3     3169.04     3351.83    212.60 o 
   0  23   3       12.04       55.72     28.61 o 
   1  23   3       61.04       54.88     28.45 o 
   2  23   3     1120.50     1074.76    176.95 o 
   3  23   3      834.09      749.52    112.00 o 
   4  23   3     1423.61     1180.39    155.73 o 
   5  23   3    10172.89    10464.52    332.20 o 
   6  23   3     1528.22     1242.41    296.21 o 
   7  23   3      315.32      395.52    136.65 o 
   8  23   3        4.46      110.27     72.00 o 
   9  23   3      281.04      218.10     76.92 o 
  10  23   3       69.42       63.41     61.87 o 
  11  23   3      660.76      500.44    172.14 o 
 -12  24   3     3559.49     3546.50    370.01 o 
 -11  24   3     1721.83     1826.31    250.21 o 
 -10  24   3       11.11      110.69     73.82 o 
  -9  24   3      206.79      201.19     73.02 o 
  -8  24   3    11119.88    11713.12    329.30 o 
  -7  24   3       22.66       33.43     55.75 o 
  -6  24   3       23.27       14.98     73.00 o 
  -5  24   3     1732.64     1523.97    135.83 o 
  -4  24   3    14729.13    15779.68    355.69 o 
  -3  24   3    10053.20    10414.24    228.11 o 
  -2  24   3      250.46      136.86     72.48 o 
  -1  24   3        0.81       -4.46     53.42 o 
   0  24   3       60.69       33.72     27.59 o 
   1  24   3      105.87      118.60     52.25 o 
   2  24   3    22233.13    23996.28    597.81 o 
   3  24   3     5580.98     5502.01    141.48 o 
   4  24   3      692.31      533.66     94.61 o 
   5  24   3       27.16       42.80     43.91 o 
   6  24   3     3608.94     3222.91    217.37 o 
   7  24   3      127.15      102.88    203.73 o 
   8  24   3      329.93      294.38    154.14 o 
   9  24   3      711.38      392.89    255.40 o 
  10  24   3     3712.12     3907.98    550.02 o 
 -12  25   3     1187.98     1010.34    149.76 o 
 -11  25   3     4327.18     5014.30    334.14 o 
 -10  25   3     3117.63     3456.10    252.32 o 
  -9  25   3       87.47       13.39     63.67 o 
  -8  25   3      827.24      722.28    115.09 o 
  -7  25   3     3699.14     3798.10     94.29 o 
  -6  25   3     5202.61     5540.95    129.44 o 
  -5  25   3     3528.71     4139.05    228.77 o 
  -4  25   3     1822.89     1768.12    114.56 o 
  -3  25   3      445.85      434.15     69.87 o 
  -2  25   3     1895.58     1622.47    164.12 o 
  -1  25   3      826.85      688.19     96.02 o 
   0  25   3     1304.08     1133.76    100.81 o 
   1  25   3     1107.16     1091.75    124.04 o 
   2  25   3     2653.50     2642.95    247.82 o 
   3  25   3      113.14       22.86     74.97 o 
   4  25   3        2.80      -70.34     73.99 o 
   5  25   3     2877.79     2896.06    128.40 o 
   6  25   3      682.33      744.75    179.69 o 
   7  25   3        3.12      -69.71     69.71 o 
   8  25   3     1563.23     1417.97    342.38 o 
   9  25   3     4457.84     4646.29    547.71 o 
  10  25   3     1817.27     1600.10    529.42 o 
 -11  26   3      572.99      507.79    169.80 o 
 -10  26   3       39.02       -9.96     44.85 o 
  -9  26   3      140.96      112.94     99.26 o 
  -8  26   3    13613.90    15518.33    514.82 o 
  -7  26   3     1042.99      802.59     96.88 o 
  -6  26   3       70.49      236.10     86.02 o 
  -5  26   3      708.46      688.65     79.73 o 
  -4  26   3        7.64       29.31     32.11 o 
  -3  26   3     3027.32     3013.41    164.89 o 
  -2  26   3     7881.34     7884.43    200.77 o 
  -1  26   3     1009.13     1175.27    129.05 o 
   0  26   3     5715.44     5845.28    196.98 o 
   1  26   3     1621.14     1508.95    164.40 o 
   2  26   3     7004.84     7137.40    263.59 o 
   3  26   3      266.34      280.60    122.83 o 
   4  26   3      806.55      759.62    166.68 o 
   5  26   3      291.82      291.61     81.22 o 
   6  26   3     4717.96     4977.40    284.35 o 
   7  26   3      229.26      220.34     72.73 o 
   8  26   3     1034.71      928.63    328.92 o 
   9  26   3     2689.35     2602.20    477.35 o 
  10  26   3      439.87      190.30     91.27 o 
 -11  27   3     2009.87     1905.85    359.67 o 
 -10  27   3      949.46      902.28    170.93 o 
  -9  27   3     1503.44     1346.58    177.18 o 
  -8  27   3      113.33      -60.28    106.20 o 
  -7  27   3     1337.72     1281.97    148.76 o 
  -6  27   3     2605.46     2728.69    354.21 o 
  -5  27   3     4969.55     5063.08    192.28 o 
  -4  27   3      250.04      251.43     64.65 o 
  -3  27   3      378.82      377.26    105.80 o 
  -2  27   3     1710.20     1649.87    184.91 o 
  -1  27   3      607.22      609.54    118.39 o 
   0  27   3      893.22      834.37    101.39 o 
   1  27   3      480.53      527.23     82.50 o 
   2  27   3       95.83       19.63     90.95 o 
   3  27   3      578.97      408.75     81.94 o 
   4  27   3     1650.58     1480.05    180.81 o 
   5  27   3        2.81       46.03     43.22 o 
   6  27   3       92.65      154.05    135.28 o 
   7  27   3      103.63     -177.88    241.14 o 
   8  27   3     1970.40     2152.44    232.24 o 
   9  27   3     4323.35     4500.08   1026.91 o 
 -10  28   3      197.44      231.10     94.26 o 
  -9  28   3     1198.80     1290.68    189.13 o 
  -8  28   3    11262.74    12016.13    508.48 o 
  -7  28   3     2181.10     2115.96    148.22 o 
  -6  28   3      126.13       94.63     45.65 o 
  -5  28   3       18.62       40.77     57.25 o 
  -4  28   3      753.73      623.55    122.42 o 
  -3  28   3    11048.04    12017.85    421.98 o 
  -2  28   3    18223.62    19938.97    622.20 o 
  -1  28   3     5032.54     5209.64    247.60 o 
   0  28   3     3644.26     3616.19    380.94 o 
   1  28   3     2450.19     2474.72    119.40 o 
   2  28   3     1180.51     1184.64    139.16 o 
   3  28   3      102.72       80.82     49.13 o 
   4  28   3     1156.72     1248.31    278.98 o 
   5  28   3      610.71      484.44    111.89 o 
   6  28   3     6895.89     6394.55    446.88 o 
   7  28   3     4540.63     4742.94    514.82 o 
   8  28   3        1.05       -8.66    334.24 o 
 -10  29   3       98.33       46.38     63.81 o 
  -9  29   3     1227.07      894.42    178.89 o 
  -8  29   3       86.14      176.49     76.08 o 
  -7  29   3     1000.26      919.63    204.52 o 
  -6  29   3       18.30        7.95     51.97 o 
  -5  29   3       71.64       30.01     31.36 o 
  -4  29   3     1168.21      948.10    144.75 o 
  -3  29   3      186.67       92.41     62.75 o 
  -2  29   3      389.92      191.44    138.39 o 
  -1  29   3      927.79      671.15    126.14 o 
   0  29   3     2498.22     2350.33     76.44 o 
   1  29   3     1343.48     1286.01    161.05 o 
   2  29   3      184.14      152.30     73.82 o 
   3  29   3     2043.33     1838.84    265.82 o 
   4  29   3     2390.75     2259.30    233.24 o 
   5  29   3      233.79      281.79    240.98 o 
   6  29   3        2.29      117.26    139.94 o 
   7  29   3       50.91      138.30     76.11 o 
   8  29   3      248.69      222.92     71.99 o 
  -9  30   3      192.69      148.34     75.15 o 
  -8  30   3     2199.27     1732.24    294.16 o 
  -7  30   3     1606.89     1646.03    323.76 o 
  -6  30   3      811.55     1012.61    164.19 o 
  -5  30   3       42.64       82.03     66.74 o 
  -4  30   3       47.45       66.85    127.78 o 
  -3  30   3     2538.42     2597.89    395.54 o 
  -2  30   3     9243.88    10534.44    704.07 o 
  -1  30   3      467.23      464.89     78.21 o 
   0  30   3     3549.51     3583.89    350.11 o 
   1  30   3     2674.72     2529.68    180.45 o 
   2  30   3      111.06      191.31     84.02 o 
   3  30   3        5.05       55.98    180.54 o 
   4  30   3      418.62      318.38     92.62 o 
   5  30   3     1600.18     1448.78    314.56 o 
   6  30   3     6767.72     7557.41    470.25 o 
   7  30   3     6694.00     7604.94    414.93 o 
  -8  31   3       32.72       55.02     71.36 o 
  -7  31   3      721.98      433.25    121.85 o 
  -6  31   3      511.64      519.83    159.22 o 
  -5  31   3      174.95      250.57    128.22 o 
  -4  31   3      722.00      476.50    141.35 o 
  -3  31   3     2555.80     2910.33    530.43 o 
  -2  31   3    10133.10    10440.66    438.32 o 
  -1  31   3     9809.39    10694.60    496.99 o 
   0  31   3     6573.87     6745.86    244.96 o 
   1  31   3     2799.59     2937.04    265.07 o 
   2  31   3      120.37      135.73    166.97 o 
   3  31   3     2476.78     2012.05    498.27 o 
   4  31   3     1718.63     1403.61    296.66 o 
   5  31   3      353.72      390.57     99.80 o 
   6  31   3       61.51       26.78     43.81 o 
  -7  32   3        0.16      -20.31     93.27 o 
  -6  32   3     1687.35     1388.97    353.10 o 
  -5  32   3       29.51      147.77    164.02 o 
  -4  32   3     1970.62     1366.36    327.07 o 
  -3  32   3       34.41     -134.01    134.01 o 
  -2  32   3     1455.42     1055.45    291.88 o 
  -1  32   3       45.18      217.72     83.01 o 
   0  32   3     4026.57     4044.78    213.18 o 
   1  32   3     1236.10     1015.61    202.97 o 
   2  32   3      105.20      194.78     83.51 o 
   3  32   3       72.06      177.51     93.16 o 
   4  32   3     2797.13     2691.86    459.29 o 
   5  32   3       66.51       44.13     83.04 o 
   6  32   3      827.90      782.13    126.09 o 
  -6  33   3      431.01      306.12    141.81 o 
  -5  33   3      281.59      139.44     99.64 o 
  -4  33   3        8.21      178.16    120.77 o 
  -3  33   3     3290.31     2620.21    625.76 o 
  -2  33   3     9600.38    10122.84    599.75 o 
  -1  33   3     5355.99     5160.45    657.49 o 
   0  33   3     3629.61     3360.40    376.93 o 
   1  33   3     1561.90     1770.36    309.59 o 
   2  33   3       76.33       68.79     48.92 o 
   3  33   3     2113.65     1681.29    299.80 o 
   4  33   3     2287.58     2225.42    462.65 o 
  -5  34   3      156.50      158.73    116.12 o 
  -4  34   3     3642.77     2265.77    725.75 o 
  -3  34   3      768.58      588.09    216.79 o 
  -2  34   3       15.77      255.53    110.72 o 
  -1  34   3       16.42       72.96     70.19 o 
   1  34   3       51.26       49.00     52.48 o 
   2  34   3      223.85      197.86     77.50 o 
   3  34   3        1.12       39.84     55.62 o 
  -3  35   3       95.17       54.85     76.94 o 
  -2  35   3     2069.18     1854.95    386.62 o 
 -17   0   4     6402.26     6104.10    465.66 o 
 -16   0   4    21262.99    21258.08  15293.04 o 
 -15   0   4     1005.08      943.73    163.20 o 
 -14   0   4    12296.36    12016.89    433.06 o 
 -13   0   4    10762.64    10726.64    360.00 o 
 -12   0   4      150.95       30.33    166.69 o 
 -11   0   4       21.28       17.76     58.85 o 
 -10   0   4    12432.94    12462.86    448.64 o 
  -9   0   4      511.91      555.22    177.87 o 
  -8   0   4     6531.85     7015.81    263.58 o 
  -7   0   4    39406.51    38156.46    848.51 o 
  -6   0   4    14637.10    13723.50    318.92 o 
  -5   0   4    18849.99    18156.10    287.06 o 
  -4   0   4    48615.57    49534.35    769.68 o 
  -3   0   4    20336.95    19615.56    353.86 o 
  -2   0   4     5091.23     5441.27    149.06 o 
  -1   0   4      256.75      320.91     63.45 o 
   0   0   4      109.93       85.74     23.71 o 
   1   0   4    26167.66    26330.01    593.60 o 
   2   0   4     9923.03     8441.07    201.54 o 
   3   0   4    22856.85    22926.03    344.38 o 
   4   0   4   110927.48   115746.20   2223.51 o 
   5   0   4     7963.73     7247.99    258.17 o 
   6   0   4     5208.40     5216.23    461.01 o 
   7   0   4    15067.98    15925.00    586.18 o 
   8   0   4     4106.98     3752.36    215.92 o 
   9   0   4     1231.84     1425.45    174.19 o 
  10   0   4      609.25      292.19    251.41 o 
  11   0   4      614.84      608.34    280.94 o 
  12   0   4     9021.17     9754.08    327.05 o 
  13   0   4     1965.77     1696.84    191.01 o 
  14   0   4    11659.60    12418.82    539.65 o 
 -17   1   4       30.38       35.39     81.70 o 
 -16   1   4      391.21      294.04    239.57 o 
 -15   1   4        0.62      106.84     66.21 o 
 -14   1   4        0.27      -30.39    102.84 o 
 -13   1   4        0.71      -10.85     75.30 o 
 -12   1   4      133.08      139.99     67.65 o 
 -11   1   4      820.40      911.81    116.25 o 
 -10   1   4        0.56       -2.81     48.17 o 
  -9   1   4     3835.58     3492.70    156.36 o 
  -8   1   4     1312.86     1397.21    152.96 o 
  -7   1   4     3952.57     3472.68     93.49 o 
  -6   1   4     2124.60     1574.28    118.68 o 
  -5   1   4    35483.07    37725.63    434.64 o 
  -4   1   4    10292.95    10538.63    172.63 o 
  -3   1   4     2022.03     2653.53     90.66 o 
  -2   1   4    19308.98    20724.35    326.63 o 
  -1   1   4     3068.66     2355.12     86.00 o 
   0   1   4    12166.93    10800.18    173.17 o 
   1   1   4      276.77       88.16     18.90 o 
   2   1   4      513.92      804.20     93.93 o 
   3   1   4        4.93      -10.54     21.66 o 
   4   1   4     1628.08     1727.03     84.31 o 
   5   1   4      328.50      256.45     52.76 o 
   6   1   4      525.09      521.32     85.11 o 
   7   1   4       76.71       91.70     61.02 o 
   8   1   4       37.87       84.13     68.36 o 
   9   1   4       42.68       68.52     34.93 o 
  10   1   4     1933.02     1971.72    214.41 o 
  11   1   4     2890.51     2948.27    123.64 o 
  12   1   4       53.09      103.52     70.00 o 
  13   1   4       57.96      -36.88     72.85 o 
  14   1   4     1415.00     1065.63    179.44 o 
 -16   2   4    14563.53    15565.75    651.16 o 
 -15   2   4     1138.50      891.88    192.59 o 
 -14   2   4    10280.25    10355.83    252.84 o 
 -13   2   4    13489.26    13801.58    261.31 o 
 -12   2   4     2788.37     2571.52    120.17 o 
 -11   2   4     2927.40     2943.09    230.06 o 
 -10   2   4    26239.96    27591.20    339.15 o 
  -9   2   4     3030.25     3145.46    129.92 o 
  -8   2   4      134.47      186.08     55.93 o 
  -7   2   4    10328.98     9335.79    152.22 o 
  -6   2   4    21749.68    21521.32    290.34 o 
  -5   2   4    31298.74    31908.05    357.38 o 
  -4   2   4      458.50      345.56     46.21 o 
  -3   2   4    58519.42    61887.15    508.28 o 
  -2   2   4    52386.96    52038.36    390.63 o 
  -1   2   4        8.60       29.66     14.11 o 
   0   2   4       10.90       53.62     23.90 o 
   1   2   4    42940.63    42173.41    554.78 o 
   2   2   4    24717.34    26586.87    277.36 o 
   3   2   4    50539.51    50704.63    361.61 o 
   4   2   4   115130.08   114701.39    945.22 o 
   5   2   4     5137.00     4978.79    182.00 o 
   6   2   4     4244.73     4561.85    178.53 o 
   7   2   4     5475.00     5623.70    228.04 o 
   8   2   4     5126.33     5417.69    272.28 o 
   9   2   4      128.29       86.88     65.27 o 
  10   2   4        1.10       28.31     80.72 o 
  11   2   4      639.13      410.76    121.98 o 
  12   2   4     7764.53     8195.37    286.23 o 
  13   2   4     1866.43     1497.17    120.71 o 
  14   2   4    10980.28    11127.83    358.39 o 
 -16   3   4      447.71      251.91    138.26 o 
 -15   3   4      144.47       90.36     77.46 o 
 -14   3   4       32.19       33.31     46.59 o 
 -13   3   4        2.45      121.44     61.23 o 
 -12   3   4      653.26      600.99     94.70 o 
 -11   3   4     2460.12     2489.69    159.08 o 
 -10   3   4      864.18      797.40     80.40 o 
  -9   3   4     7613.71     7493.51    245.32 o 
  -8   3   4     4984.49     4378.72    170.76 o 
  -7   3   4     7143.13     5959.07    138.74 o 
  -6   3   4    11942.97    12312.60    214.18 o 
  -5   3   4   127525.88   128666.41   1264.66 o 
  -4   3   4    17536.17    16662.96    187.74 o 
  -3   3   4    54298.95    57458.32    546.65 o 
  -2   3   4      545.24      487.05     50.19 o 
  -1   3   4     6110.93     5446.59     85.59 o 
   0   3   4     2392.92     3769.01    137.64 o 
   1   3   4    18014.15    16276.08    185.45 o 
   2   3   4    13646.36    12344.99    191.68 o 
   3   3   4    23145.70    23624.96    277.74 o 
   4   3   4     2552.59     2503.86    120.29 o 
   5   3   4     3084.25     2878.77    100.54 o 
   6   3   4     4521.10     4932.23    191.96 o 
   7   3   4     2205.43     1808.64    156.69 o 
   8   3   4      604.92      425.67     94.93 o 
   9   3   4     5494.64     5513.93    150.35 o 
  10   3   4    16263.57    18101.09    384.30 o 
  11   3   4    11511.92    11655.03    245.86 o 
  12   3   4        2.85       47.25    145.84 o 
  13   3   4      151.69       68.60     77.10 o 
  14   3   4     3424.59     3303.35    319.54 o 
 -16   4   4     5426.54     5461.32    428.54 o 
 -15   4   4     1304.90     1330.81    183.15 o 
 -14   4   4     3574.79     3734.71    258.99 o 
 -13   4   4     8414.80     8421.45    226.86 o 
 -12   4   4      729.51      572.46    101.47 o 
 -11   4   4     1654.32     1521.50    110.30 o 
 -10   4   4    16674.64    16767.16    327.38 o 
  -9   4   4     2987.33     3023.18    135.38 o 
  -8   4   4      402.09      395.36     48.82 o 
  -7   4   4     3451.48     3056.49     91.76 o 
  -6   4   4    82032.70    85192.17    762.96 o 
  -5   4   4    97143.07    98002.55    833.41 o 
  -4   4   4     7431.39     7671.29    121.76 o 
  -3   4   4      976.77     1069.97     75.57 o 
  -2   4   4    16361.21    15926.58    176.79 o 
  -1   4   4       51.79       82.26     22.97 o 
   0   4   4    26472.09    25591.24    269.49 o 
   1   4   4    32580.04    32967.49    305.61 o 
   2   4   4      337.19       56.84     58.46 o 
   3   4   4    13767.34    12889.81    176.66 o 
   4   4   4    55663.63    58950.88    486.01 o 
   5   4   4    16257.85    15873.67    282.18 o 
   6   4   4     1825.97     1989.15    144.42 o 
   7   4   4      559.48      481.97     79.00 o 
   8   4   4     3738.69     3975.91    186.07 o 
   9   4   4     1219.42     1125.60    146.80 o 
  10   4   4      338.24      242.43     72.54 o 
  11   4   4      398.70      203.96    122.37 o 
  12   4   4     2506.20     2490.68    136.10 o 
  13   4   4       87.32      107.15    121.40 o 
  14   4   4     8109.28     8948.15    420.79 o 
 -16   5   4       11.15      116.96    141.24 o 
 -15   5   4      946.55      766.84    133.24 o 
 -14   5   4        7.12      -20.13    147.25 o 
 -13   5   4      776.44      788.75    106.28 o 
 -12   5   4     3054.02     3044.28    119.11 o 
 -11   5   4    13993.07    14273.54    443.17 o 
 -10   5   4     1703.42     1615.35    150.47 o 
  -9   5   4    13247.54    13540.49    292.05 o 
  -8   5   4      542.85      581.14     55.20 o 
  -7   5   4     2496.70     2472.23     78.72 o 
  -6   5   4    27921.67    27201.22    526.88 o 
  -5   5   4   107551.16   112733.11    853.29 o 
  -4   5   4    13079.77    11323.78    181.52 o 
  -3   5   4      130.16      219.94     37.23 o 
  -2   5   4     1311.39     1258.39     90.20 o 
  -1   5   4      245.48      236.61     35.88 o 
   0   5   4    10977.37     9939.34    159.67 o 
   1   5   4     3118.66     2533.43     79.21 o 
   2   5   4     1886.21     1704.90     96.66 o 
   3   5   4    33617.67    32194.31    797.03 o 
   4   5   4     4593.00     4741.20    113.35 o 
   5   5   4      307.07      164.13     40.46 o 
   6   5   4      488.08      640.09    102.41 o 
   7   5   4       46.77       81.38     94.63 o 
   8   5   4     1182.88     1302.11    109.15 o 
   9   5   4    21417.02    22693.46    362.66 o 
  10   5   4    17082.87    17460.95    284.13 o 
  11   5   4    12507.49    12866.12    338.77 o 
  12   5   4        8.18        2.28     70.45 o 
  13   5   4      320.60      279.15     69.49 o 
  14   5   4      647.42      494.62    103.63 o 
 -16   6   4     1808.13     1691.81    216.55 o 
 -15   6   4     1024.53      767.94    195.62 o 
 -14   6   4      126.79      175.37     61.56 o 
 -13   6   4      408.04      524.67     94.32 o 
 -12   6   4     3133.96     2852.69    122.69 o 
 -11   6   4      342.20      289.50     56.79 o 
 -10   6   4     3323.84     3353.24    129.01 o 
  -9   6   4       72.06      102.70     75.80 o 
  -8   6   4     9945.56     9711.55    322.20 o 
  -7   6   4     4186.25     4173.71    141.87 o 
  -6   6   4    15887.82    15078.95    245.65 o 
  -5   6   4    28085.97    28321.55    382.75 o 
  -4   6   4      502.78      249.23     44.89 o 
  -3   6   4    11859.44    10123.46    130.71 o 
  -2   6   4      239.57      210.35     32.26 o 
  -1   6   4     5761.42     6298.01    111.75 o 
   0   6   4     2514.94     2432.36     77.18 o 
   1   6   4      732.21      642.11     54.85 o 
   2   6   4    34905.43    34567.70    393.82 o 
   3   6   4      419.05      393.82     42.73 o 
   4   6   4     2242.05     2221.60     95.99 o 
   5   6   4     1039.70     1008.68     72.07 o 
   6   6   4    11854.75    12513.74    374.75 o 
   7   6   4      506.96      338.78    123.46 o 
   8   6   4     2367.97     2389.36    102.12 o 
   9   6   4     4225.10     3978.04    155.66 o 
  10   6   4     3647.51     3502.32    108.03 o 
  11   6   4        1.96       -0.62    115.64 o 
  12   6   4      177.49      149.71     53.92 o 
  13   6   4      179.12      147.45     49.63 o 
  14   6   4     1346.81     1285.97     79.65 o 
 -16   7   4      558.25      438.43    164.88 o 
 -15   7   4      133.30      112.48     55.66 o 
 -14   7   4       99.05       19.67    138.37 o 
 -13   7   4     1664.35     1466.28    132.45 o 
 -12   7   4     8808.04     9225.54    216.65 o 
 -11   7   4    28465.73    29792.92    470.19 o 
 -10   7   4     8199.66     8108.67    258.77 o 
  -9   7   4     5948.00     5917.15    165.38 o 
  -8   7   4        6.57       27.98     19.50 o 
  -7   7   4     2749.01     2533.93    125.72 o 
  -6   7   4     7618.90     8005.12    167.32 o 
  -5   7   4    53864.77    52433.57    716.02 o 
  -4   7   4        5.06      -20.76     22.27 o 
  -3   7   4     8231.52     8234.73    124.48 o 
  -2   7   4       50.88       12.12     19.88 o 
  -1   7   4       22.42       44.04     33.94 o 
   0   7   4     4717.43     5154.86     85.75 o 
   1   7   4    10776.22    10257.32    150.94 o 
   2   7   4      580.57      745.57     48.33 o 
   3   7   4     7951.89     7419.38    170.62 o 
   4   7   4      726.49      547.89     57.89 o 
   5   7   4      142.63      226.73     43.51 o 
   6   7   4     4268.02     4162.06    145.86 o 
   7   7   4     3399.09     3600.73    226.95 o 
   8   7   4     6370.32     6666.26    240.30 o 
   9   7   4    23418.13    23946.38    395.94 o 
  10   7   4    10773.94    11107.01    402.02 o 
  11   7   4     3242.41     3205.52    236.76 o 
  12   7   4       34.76       86.97     64.49 o 
  13   7   4      220.79      188.63     77.72 o 
  14   7   4       63.86       23.30     64.21 o 
 -16   8   4      703.08      457.25     58.81 o 
 -15   8   4      351.10      243.16     89.11 o 
 -14   8   4     1000.61      847.48    172.76 o 
 -13   8   4      952.28     1077.04    141.44 o 
 -12   8   4     6894.84     6727.08    279.20 o 
 -11   8   4      508.73      431.85    132.08 o 
 -10   8   4     1382.00     1275.43     85.18 o 
  -9   8   4        1.52      -27.53     27.53 o 
  -8   8   4    15305.99    15543.32    350.99 o 
  -7   8   4    13212.27    14766.81    293.20 o 
  -6   8   4     8486.57     8156.33    171.12 o 
  -5   8   4     1108.53      832.38     60.97 o 
  -4   8   4    20975.95    19536.09    239.18 o 
  -3   8   4    33125.52    32206.13    335.63 o 
  -2   8   4       41.75      -40.86     40.86 o 
  -1   8   4      703.99      551.59     49.65 o 
   0   8   4    18283.34    18934.21    218.70 o 
   1   8   4     2337.52     1976.38     57.69 o 
   2   8   4    83240.63    87545.37    938.58 o 
   3   8   4    28311.27    28961.74    453.92 o 
   4   8   4        8.09       26.63     45.66 o 
   5   8   4     4124.97     4332.38    146.49 o 
   6   8   4       18.52       62.49     28.24 o 
   7   8   4     3983.49     3957.76    206.96 o 
   8   8   4    17645.26    18001.60    291.51 o 
   9   8   4     9424.35     9240.79    202.41 o 
  10   8   4     8052.66     8025.02    244.60 o 
  11   8   4      512.92      378.17     97.46 o 
  12   8   4      172.05       32.25     62.61 o 
  13   8   4        2.87      129.70     75.89 o 
  14   8   4      157.42      155.45     89.47 o 
 -16   9   4     3102.03     2581.69    376.45 o 
 -15   9   4      289.36      199.04     63.37 o 
 -14   9   4     1946.41     1891.55    222.74 o 
 -13   9   4     1429.46     1214.02    203.51 o 
 -12   9   4     7070.78     6979.61    211.12 o 
 -11   9   4    23392.53    25279.92    408.69 o 
 -10   9   4     5563.15     5682.22    170.98 o 
  -9   9   4      740.43      581.97     83.71 o 
  -8   9   4     1059.57     1084.94     87.99 o 
  -7   9   4       32.62       56.28     29.27 o 
  -6   9   4      513.73      590.70     60.80 o 
  -5   9   4    23734.92    24762.95    345.74 o 
  -4   9   4     4410.87     4023.62    101.20 o 
  -3   9   4     3713.95     4007.11     90.77 o 
  -2   9   4    44605.99    44328.84    308.31 o 
  -1   9   4    74133.04    75908.20   1177.55 o 
   0   9   4    23432.88    22536.18    357.57 o 
   1   9   4    18672.67    19385.88    261.48 o 
   2   9   4       25.17       47.89     31.70 o 
   3   9   4     7837.46     7342.92    237.33 o 
   4   9   4     7089.04     6731.70    190.05 o 
   5   9   4     1919.55     1926.91    130.48 o 
   6   9   4    12016.13    11165.86    274.73 o 
   7   9   4     3857.04     4237.00    223.23 o 
   8   9   4     8282.68     8372.99    336.81 o 
   9   9   4    16469.71    16891.16    380.06 o 
  10   9   4     6179.51     6311.07    188.78 o 
  11   9   4       12.67       81.57     57.53 o 
  12   9   4      174.23      249.23     92.22 o 
  13   9   4      299.62      257.50     97.02 o 
  14   9   4      864.83      453.16    103.72 o 
 -16  10   4      932.77      671.64    103.32 o 
 -15  10   4     1068.41      882.40    141.07 o 
 -14  10   4      813.07      533.42    121.56 o 
 -13  10   4     3237.76     3079.31     83.62 o 
 -12  10   4     4316.78     4208.29    151.69 o 
 -11  10   4       34.18       66.51     83.12 o 
 -10  10   4     2399.59     2368.91    140.49 o 
  -9  10   4     2363.45     2363.48     58.24 o 
  -8  10   4     7820.88     7731.80    278.28 o 
  -7  10   4     5827.61     5454.89    183.08 o 
  -6  10   4     4344.77     4383.24    142.38 o 
  -5  10   4     1877.36     1843.14     97.68 o 
  -4  10   4    13384.33    13471.57    220.15 o 
  -3  10   4    29141.63    29716.96    338.04 o 
  -2  10   4     3456.22     3309.28     80.50 o 
  -1  10   4     1171.39      926.63     56.56 o 
   0  10   4     4740.51     4395.01    110.39 o 
   1  10   4    11590.88    12065.66    232.89 o 
   2  10   4    25188.81    24140.24    415.99 o 
   3  10   4     6336.61     6403.38    157.53 o 
   4  10   4     8755.45     9119.10    193.33 o 
   5  10   4    19908.76    20610.74    311.75 o 
   6  10   4     1125.05     1034.39    115.87 o 
   7  10   4     1475.07     1448.68    110.35 o 
   8  10   4     5171.42     4968.36    135.70 o 
   9  10   4     6542.02     6441.31    299.31 o 
  10  10   4     2034.23     2001.36    117.23 o 
  11  10   4       18.72       51.31     80.16 o 
  12  10   4     1060.01      867.36    113.56 o 
  13  10   4       92.57      -66.73    235.10 o 
  14  10   4       30.07       -6.07     81.98 o 
 -16  11   4     4967.13     5273.09    434.19 o 
 -15  11   4     1533.22     1384.18    184.92 o 
 -14  11   4     4815.38     5078.38    270.21 o 
 -13  11   4       57.83       12.51     56.02 o 
 -12  11   4      624.40      651.88    111.62 o 
 -11  11   4     7822.28     7719.51    320.90 o 
 -10  11   4      838.59      766.37    190.38 o 
  -9  11   4    12675.99    13296.56    440.01 o 
  -8  11   4     7074.59     6704.00    253.58 o 
  -7  11   4      157.44       -7.54     65.56 o 
  -6  11   4     1693.69     1647.45    207.65 o 
  -5  11   4      364.47      329.20     47.27 o 
  -4  11   4     5629.96     5297.72    120.39 o 
  -3  11   4     7447.09     7275.69    194.33 o 
  -2  11   4    63369.61    65544.50    499.02 o 
  -1  11   4    75596.90    76751.61    636.48 o 
   0  11   4    70852.35    66886.98   1134.34 o 
   1  11   4     2922.68     2376.54     98.87 o 
   2  11   4     2422.88     2175.53    110.01 o 
   3  11   4     3415.24     3179.14    160.28 o 
   4  11   4     3346.53     3071.67    147.82 o 
   5  11   4     1901.74     1857.86    149.41 o 
   6  11   4    10826.42    11108.01    337.14 o 
   7  11   4      967.66      874.47    141.17 o 
   8  11   4      327.74      224.97     65.31 o 
   9  11   4     2256.09     2253.24    224.91 o 
  10  11   4        0.82       14.36     26.19 o 
  11  11   4      873.83      780.34    178.75 o 
  12  11   4     1180.60      992.68    120.28 o 
  13  11   4     2907.16     2683.70    203.04 o 
 -16  12   4      315.13      344.48     82.54 o 
 -15  12   4      640.27      371.16    101.69 o 
 -14  12   4      377.62      407.16    102.91 o 
 -13  12   4     1940.45     1972.71    174.41 o 
 -12  12   4     2744.22     3035.46    125.29 o 
 -11  12   4     3007.36     3034.68    131.08 o 
 -10  12   4       50.35      267.15    197.28 o 
  -9  12   4      107.56       81.03     46.15 o 
  -8  12   4     6198.84     6133.08    336.82 o 
  -7  12   4     2288.70     2260.75    185.45 o 
  -6  12   4     3362.87     3117.65    209.81 o 
  -5  12   4     7149.61     7374.29    164.11 o 
  -4  12   4     4107.15     3578.41     90.77 o 
  -3  12   4     1411.60     1258.15     70.51 o 
  -2  12   4    32386.81    32719.57    446.98 o 
  -1  12   4     7506.37     7145.96    155.42 o 
   0  12   4      534.37      407.26     49.77 o 
   1  12   4    19761.23    19878.11    340.73 o 
   2  12   4    26376.71    26748.06    571.03 o 
   3  12   4    19316.88    18649.38    321.06 o 
   4  12   4     1182.32     1293.87    103.64 o 
   5  12   4      620.46      598.46     76.58 o 
   6  12   4     9387.74     9233.63    249.30 o 
   7  12   4     8159.78     7932.32    276.65 o 
   8  12   4     1498.27     1352.11    126.89 o 
   9  12   4      805.91      869.89    113.38 o 
  10  12   4      186.95      135.84     60.53 o 
  11  12   4      215.24      223.77     75.25 o 
  12  12   4     2236.03     2172.00    276.06 o 
  13  12   4       34.47      -90.90    200.27 o 
 -15  13   4     3034.89     3326.32    367.15 o 
 -14  13   4     1504.92     1357.22    194.02 o 
 -13  13   4      652.19      891.29    172.85 o 
 -12  13   4     3692.24     3716.28    150.47 o 
 -11  13   4     1077.94      988.02    116.59 o 
 -10  13   4       13.62      -15.37     74.21 o 
  -9  13   4     8188.18     9180.01    364.62 o 
  -8  13   4      857.48      815.41    149.25 o 
  -7  13   4     1716.38     1924.46    156.80 o 
  -6  13   4     2723.75     2606.27    367.80 o 
  -5  13   4     4049.93     4304.80    190.97 o 
  -4  13   4      286.87      218.75     28.67 o 
  -3  13   4     2812.18     2650.72     83.67 o 
  -2  13   4     7389.28     7532.98    169.28 o 
  -1  13   4    40002.64    38972.21    410.58 o 
   0  13   4    34565.52    35698.38    478.56 o 
   1  13   4       46.79      -31.12     32.43 o 
   2  13   4        2.63       -1.82     48.05 o 
   3  13   4      324.72      309.10     25.59 o 
   4  13   4     1673.51     1781.67    108.81 o 
   5  13   4      529.39      452.10     70.56 o 
   6  13   4       17.80       63.38     62.06 o 
   7  13   4     8824.60     9228.14    307.29 o 
   8  13   4     3253.72     3559.86    195.72 o 
   9  13   4     1029.50     1031.21     84.59 o 
  10  13   4      221.59      187.10     66.37 o 
  11  13   4     2756.32     2783.05    291.45 o 
  12  13   4      170.48      115.63     55.01 o 
  13  13   4     1782.71     1394.13    198.40 o 
 -15  14   4        0.04       -8.58     45.90 o 
 -14  14   4     5969.24     6235.23    365.06 o 
 -13  14   4       15.63      165.70     67.68 o 
 -12  14   4      395.71      405.53     92.65 o 
 -11  14   4     5099.07     5191.77    231.13 o 
 -10  14   4     4268.44     4211.19    120.11 o 
  -9  14   4     9968.08    10146.21    550.76 o 
  -8  14   4    25416.87    27806.44    614.76 o 
  -7  14   4    20408.47    20385.80    361.71 o 
  -6  14   4      732.28      767.55    128.56 o 
  -5  14   4     3455.67     3686.88    149.52 o 
  -4  14   4     1933.77     1690.38     94.97 o 
  -3  14   4        1.17       14.23     21.52 o 
  -2  14   4    41209.29    42506.12    444.89 o 
  -1  14   4     9407.22     9272.83    188.76 o 
   0  14   4      445.38      437.89     56.07 o 
   1  14   4     2441.60     2369.62    149.73 o 
   2  14   4     4682.78     5173.73    374.78 o 
   3  14   4    27075.80    27894.68    609.80 o 
   4  14   4       68.16       17.61     15.78 o 
   5  14   4     6931.49     6964.25    277.32 o 
   6  14   4    20850.76    22298.88    389.67 o 
   7  14   4    19582.82    20257.14    331.71 o 
   8  14   4     6677.67     6395.18    163.14 o 
   9  14   4       62.72       44.67     64.27 o 
  10  14   4     3184.05     2878.88    204.65 o 
  11  14   4     1039.66      948.30    141.16 o 
  12  14   4     8785.61     9403.52    330.37 o 
  13  14   4     1071.02      784.64    202.95 o 
 -15  15   4     3878.82     4262.64    356.25 o 
 -14  15   4      462.10      481.67    130.93 o 
 -13  15   4      220.06      174.72     74.20 o 
 -12  15   4      320.60      396.86     99.52 o 
 -11  15   4     5234.83     5163.38    162.28 o 
 -10  15   4     2366.08     2263.84    239.22 o 
  -9  15   4       22.91       13.21    111.24 o 
  -8  15   4      504.73      386.63     90.64 o 
  -7  15   4     5471.70     5489.87    276.76 o 
  -6  15   4     2854.27     3139.51    170.25 o 
  -5  15   4       30.31       33.35     33.25 o 
  -4  15   4     2007.69     1762.61     97.27 o 
  -3  15   4    24484.64    26306.69    400.40 o 
  -2  15   4     7085.25     7212.68    191.16 o 
  -1  15   4     1604.07     1415.06     54.50 o 
   0  15   4     7680.86     7927.17    239.07 o 
   1  15   4      111.52       70.64     35.37 o 
   2  15   4        2.98       30.37     40.80 o 
   3  15   4       10.05      112.92     60.68 o 
   4  15   4     5136.13     4950.73    162.14 o 
   5  15   4    10258.16    10175.35    273.00 o 
   6  15   4       80.54       38.74     45.69 o 
   7  15   4     8071.25     7976.91    191.88 o 
   8  15   4      251.90      179.30     52.44 o 
   9  15   4     6458.08     6618.32    184.61 o 
  10  15   4      111.06      112.35     55.29 o 
  11  15   4      713.16      414.60    122.45 o 
  12  15   4     1377.20     1040.83    320.70 o 
  13  15   4     1527.01     1209.28    200.86 o 
 -15  16   4       33.34       60.64     67.10 o 
 -14  16   4     8198.47     9344.18    417.91 o 
 -13  16   4     1066.70     1026.49    137.26 o 
 -12  16   4       11.46       -2.48     70.06 o 
 -11  16   4     2231.07     2278.37    285.42 o 
 -10  16   4     3374.62     3395.99    112.72 o 
  -9  16   4     8458.74     8509.64    233.40 o 
  -8  16   4    25862.37    27982.20    536.88 o 
  -7  16   4    13016.92    12766.07    801.41 o 
  -6  16   4      202.23       95.13     47.76 o 
  -5  16   4      124.77       90.63     26.72 o 
  -4  16   4        1.68       48.62     25.41 o 
  -3  16   4     2193.63     1977.83    112.61 o 
  -2  16   4    29474.65    30944.71    384.79 o 
  -1  16   4     5939.16     5379.42    148.55 o 
   0  16   4       11.35       21.10     69.58 o 
   1  16   4     1454.61     1262.32    129.43 o 
   2  16   4     1351.57     1356.99    137.43 o 
   3  16   4     6236.09     6039.59    326.24 o 
   4  16   4      541.96      281.54     85.39 o 
   5  16   4    14721.28    15250.86    309.47 o 
   6  16   4    17026.43    17952.53    283.03 o 
   7  16   4     9824.85     9770.33    359.91 o 
   8  16   4     1675.30     1474.35    113.72 o 
   9  16   4      138.76      120.61     57.27 o 
  10  16   4     2152.73     2198.19    177.62 o 
  11  16   4     1327.59     1133.61    215.05 o 
  12  16   4     9941.98     9750.44    600.06 o 
 -15  17   4     2692.64     2520.23    385.52 o 
 -14  17   4       40.04      -62.28     69.50 o 
 -13  17   4     1908.84     1725.23    188.18 o 
 -12  17   4      304.47      312.16    126.16 o 
 -11  17   4     9761.90    10236.72    294.44 o 
 -10  17   4    11949.25    13110.04    356.79 o 
  -9  17   4      495.11      331.91    117.14 o 
  -8  17   4       57.27       -8.06     55.18 o 
  -7  17   4      664.29      657.67    129.74 o 
  -6  17   4      261.58      188.19    107.62 o 
  -5  17   4     9830.03     9192.57    292.12 o 
  -4  17   4     1992.50     2084.59    111.02 o 
  -3  17   4     2496.27     2636.58    153.11 o 
  -2  17   4     5430.55     4744.80    118.93 o 
  -1  17   4      984.45      843.96     76.27 o 
   0  17   4      929.87     1039.49    111.47 o 
   1  17   4     2895.38     2635.16    155.77 o 
   2  17   4      107.98      216.16     76.68 o 
   3  17   4    15471.43    16366.25    719.87 o 
   4  17   4     1993.77     1777.34    101.82 o 
   5  17   4      768.50      656.42     81.28 o 
   6  17   4     3792.55     3599.68    115.11 o 
   7  17   4     9811.54     9337.87    288.19 o 
   8  17   4      708.40      605.17    104.08 o 
   9  17   4    10079.33    10351.63    275.82 o 
  10  17   4     3153.75     3284.91    729.29 o 
  11  17   4       37.84        4.44    159.30 o 
  12  17   4     1557.39     1257.47    223.27 o 
 -14  18   4      686.08      679.91    104.58 o 
 -13  18   4       27.11      -50.02    120.47 o 
 -12  18   4      128.24       70.59     53.63 o 
 -11  18   4      601.19      470.42    114.86 o 
 -10  18   4     2654.92     2650.77    145.96 o 
  -9  18   4     9743.24    10088.15    384.01 o 
  -8  18   4    19383.88    20400.98    380.40 o 
  -7  18   4     7204.52     7882.61    334.53 o 
  -6  18   4     2059.01     2037.89    113.07 o 
  -5  18   4      388.37      432.55     59.23 o 
  -4  18   4      896.58      792.11     76.18 o 
  -3  18   4      103.17       74.39     34.97 o 
  -2  18   4     9635.16     9838.17    209.77 o 
  -1  18   4      974.20     1019.18     71.50 o 
   0  18   4      362.82      235.17     53.95 o 
   1  18   4     1521.87     1468.43    169.90 o 
   2  18   4      826.92      725.08    148.01 o 
   3  18   4       57.80       24.97     49.83 o 
   4  18   4     1264.86     1059.21    171.10 o 
   5  18   4     4593.42     4507.96    146.86 o 
   6  18   4    16108.21    15469.16    727.42 o 
   7  18   4     2495.50     2179.31     78.71 o 
   8  18   4       64.24       70.11     43.12 o 
   9  18   4       15.35       47.94     66.73 o 
  10  18   4      198.15       37.40    345.05 o 
  11  18   4        3.66      133.52    168.41 o 
  12  18   4     3793.38     3386.38    484.67 o 
 -14  19   4     2848.28     2559.40    348.23 o 
 -13  19   4     7988.29     8503.06    441.73 o 
 -12  19   4        8.90       13.52    132.17 o 
 -11  19   4     5481.17     6007.76    267.92 o 
 -10  19   4     9975.13    10296.98    368.33 o 
  -9  19   4      931.98     1086.29    126.56 o 
  -8  19   4      644.00      645.50    209.15 o 
  -7  19   4      288.68      317.01     83.22 o 
  -6  19   4      327.24      223.21     82.64 o 
  -5  19   4    10281.57    10648.63    270.47 o 
  -4  19   4      234.35      192.23     53.80 o 
  -3  19   4    17416.52    18495.45    244.72 o 
  -2  19   4    26419.18    26798.34    288.06 o 
  -1  19   4      677.36      574.56     68.11 o 
   0  19   4     8716.51     9324.80    321.09 o 
   1  19   4       58.06       88.96     71.21 o 
   2  19   4     1247.73     1478.22    191.78 o 
   3  19   4    14421.51    15541.92    409.18 o 
   4  19   4    15844.72    17210.93    546.00 o 
   5  19   4       97.59       93.54     35.25 o 
   6  19   4     9839.59     9921.93    191.09 o 
   7  19   4    15325.53    15775.33    581.72 o 
   8  19   4       89.68      165.85     93.06 o 
   9  19   4     2096.10     2325.19    198.39 o 
  10  19   4      873.16      729.23    298.25 o 
  11  19   4     1560.51     1495.10    269.95 o 
  12  19   4     3151.79     2848.81    452.69 o 
 -14  20   4      130.17       59.97    129.27 o 
 -13  20   4      206.17      180.02     75.53 o 
 -12  20   4      592.96      558.55    100.64 o 
 -11  20   4        0.33       32.15     53.89 o 
 -10  20   4       48.20      -39.62     57.95 o 
  -9  20   4      101.33      -21.86     48.20 o 
  -8  20   4     6810.08     7378.69    291.65 o 
  -7  20   4     2783.03     2769.66    120.89 o 
  -6  20   4     7407.70     7164.50    191.73 o 
  -5  20   4       50.73       64.11     69.56 o 
  -4  20   4      474.83      369.05     81.53 o 
  -3  20   4     2326.65     1999.33     71.74 o 
  -2  20   4       66.77      -18.68     30.33 o 
  -1  20   4      282.56      191.77     37.10 o 
   0  20   4      262.28      245.56     63.68 o 
   1  20   4     3194.95     3207.61    163.91 o 
   2  20   4     3612.58     3474.67    261.44 o 
   3  20   4      880.91      861.00    136.44 o 
   4  20   4      504.55      282.13    114.91 o 
   5  20   4        2.63     -103.76    174.95 o 
   6  20   4     1717.97     1658.70    200.32 o 
   7  20   4      704.12      755.75    155.58 o 
   8  20   4        9.35      -55.16     55.16 o 
   9  20   4      214.76      106.08    276.05 o 
  10  20   4     4744.79     4947.72    647.18 o 
  11  20   4      207.45      134.59     87.28 o 
 -13  21   4    14282.81    15891.66    754.04 o 
 -12  21   4     1020.10      987.89    186.72 o 
 -11  21   4     3358.73     3022.33    194.60 o 
 -10  21   4     7191.57     7514.48    352.34 o 
  -9  21   4      112.22       74.05     86.92 o 
  -8  21   4     1266.52     1170.56    172.72 o 
  -7  21   4     1678.25     1441.34    207.49 o 
  -6  21   4     1679.36     1355.89    227.30 o 
  -5  21   4     1070.43     1056.22     89.29 o 
  -4  21   4      272.89      267.06     43.30 o 
  -3  21   4     6845.51     6191.62    257.44 o 
  -2  21   4     9766.66    10274.56    301.51 o 
  -1  21   4     5039.48     5170.95    161.06 o 
   0  21   4    21277.43    22747.13    503.78 o 
   1  21   4    19337.54    21249.75    408.16 o 
   2  21   4     9590.81     9722.54    464.03 o 
   3  21   4     4724.45     4518.43    197.82 o 
   4  21   4    22696.41    24061.00    471.20 o 
   5  21   4     6345.80     7241.92    245.37 o 
   6  21   4    17590.32    17925.11    370.61 o 
   7  21   4    13322.77    15222.07    464.93 o 
   8  21   4      504.31      437.47    106.70 o 
   9  21   4      487.05      533.20    216.57 o 
  10  21   4      278.43      192.11    152.46 o 
  11  21   4     4025.98     4349.33    666.84 o 
 -13  22   4       35.10       74.66     55.45 o 
 -12  22   4     1274.68     1043.39    152.80 o 
 -11  22   4       52.42       13.65     41.76 o 
 -10  22   4     2331.07     2330.69    241.06 o 
  -9  22   4     5855.41     5965.47    449.04 o 
  -8  22   4      582.51      538.99     94.78 o 
  -7  22   4      781.06      736.93     89.44 o 
  -6  22   4     1785.95     1704.48    208.18 o 
  -5  22   4       97.86      135.88     59.85 o 
  -4  22   4     2824.51     2626.47    151.44 o 
  -3  22   4     6673.16     6652.89    282.10 o 
  -2  22   4      184.00      203.31     74.64 o 
  -1  22   4       10.38       14.44     27.55 o 
   0  22   4     1079.52      952.85    149.14 o 
   1  22   4     2996.60     2748.17    309.88 o 
   2  22   4     8401.23     8564.63    350.37 o 
   3  22   4     2820.80     2597.96    115.48 o 
   4  22   4     3482.25     3613.34    131.52 o 
   5  22   4      311.02      167.39    126.54 o 
   6  22   4      742.92      759.72    129.92 o 
   7  22   4     2389.48     1847.24    368.63 o 
   8  22   4      928.62      928.63    226.59 o 
   9  22   4       67.12       86.59    248.74 o 
  10  22   4     4601.46     4634.56    540.77 o 
  11  22   4       72.34      193.35    119.66 o 
 -13  23   4     7760.11     7584.45    417.06 o 
 -12  23   4       35.30      155.99     72.37 o 
 -11  23   4     6051.41     6603.18    424.01 o 
 -10  23   4     8076.82     8623.74    396.37 o 
  -9  23   4       67.83        3.40    103.50 o 
  -8  23   4     1104.18     1055.69    231.60 o 
  -7  23   4     2255.78     2115.55    141.15 o 
  -6  23   4      129.73      103.98     50.95 o 
  -5  23   4      187.41       23.37     52.69 o 
  -4  23   4       40.20      -21.79     95.77 o 
  -3  23   4     9347.66     9393.43    223.19 o 
  -2  23   4      568.71      413.49     71.68 o 
  -1  23   4     1021.69      844.26    105.21 o 
   0  23   4      444.16      299.54     65.23 o 
   1  23   4    16758.41    17238.51    461.01 o 
   2  23   4     2587.83     2816.45    152.25 o 
   3  23   4     3353.46     3180.89    158.93 o 
   4  23   4    16032.48    17601.39    311.32 o 
   5  23   4     1855.04     1628.64    195.68 o 
   6  23   4     5658.56     5494.12    343.73 o 
   7  23   4     4154.74     3834.01    396.93 o 
   8  23   4      455.28      387.94    128.39 o 
   9  23   4      764.86      702.51    165.84 o 
  10  23   4      511.95      322.92    101.46 o 
 -12  24   4     2758.24     2700.24    213.45 o 
 -11  24   4     2044.73     1853.66    187.75 o 
 -10  24   4      847.44      894.20    122.03 o 
  -9  24   4     5465.87     6119.33    255.41 o 
  -8  24   4     3576.26     3690.99    200.82 o 
  -7  24   4     1809.85     1815.63    148.67 o 
  -6  24   4      693.87      536.97    133.49 o 
  -5  24   4       88.96      119.64     79.19 o 
  -4  24   4      760.31      721.74     96.03 o 
  -3  24   4     3978.64     3768.01    184.31 o 
  -2  24   4     7038.51     7261.37    290.08 o 
  -1  24   4     3319.60     3375.76    153.56 o 
   0  24   4      243.46       49.64     93.62 o 
   1  24   4      572.44      404.59    121.63 o 
   2  24   4     1748.14     1656.48    201.11 o 
   3  24   4      671.14      665.53    120.48 o 
   4  24   4     2742.06     2453.46    108.22 o 
   5  24   4       11.52       46.09     51.37 o 
   6  24   4     1943.33     1833.70    118.50 o 
   7  24   4     1834.69     1670.51    251.43 o 
   8  24   4     1573.11     1197.58    243.07 o 
   9  24   4      214.86      240.97    121.03 o 
  10  24   4     3301.68     2809.21    596.09 o 
 -12  25   4       78.88      207.97     96.58 o 
 -11  25   4     1677.02     1318.42    197.59 o 
 -10  25   4     1537.90     1099.25    179.31 o 
  -9  25   4     1125.43     1048.01    134.99 o 
  -8  25   4       60.00       27.28     48.96 o 
  -7  25   4     8544.41     9060.89    250.67 o 
  -6  25   4      892.67      996.94    126.39 o 
  -5  25   4      943.25      820.33    125.49 o 
  -4  25   4     2010.04     1861.36     81.30 o 
  -3  25   4     6770.16     6910.75    177.61 o 
  -2  25   4     2791.51     2973.76    120.37 o 
  -1  25   4     1905.85     1804.65    249.22 o 
   0  25   4      431.82      359.14    108.99 o 
   1  25   4    15806.43    16889.27    290.54 o 
   2  25   4      990.95     1057.50    138.31 o 
   3  25   4      819.30      948.05    149.82 o 
   4  25   4     1750.45     1516.84    101.06 o 
   5  25   4       86.95       35.30     74.94 o 
   6  25   4       66.26       24.39    209.80 o 
   7  25   4     2213.90     2832.70    170.65 o 
   8  25   4      443.61      298.98    128.19 o 
   9  25   4      330.85      249.50     99.60 o 
  10  25   4      500.25      629.30    238.94 o 
 -11  26   4     1850.44     1675.26    196.32 o 
 -10  26   4      706.53      448.18    111.08 o 
  -9  26   4     3685.02     4125.54    239.08 o 
  -8  26   4     6438.61     7363.80    306.09 o 
  -7  26   4     1466.17     1804.84    232.24 o 
  -6  26   4      311.82      284.29     65.39 o 
  -5  26   4        0.11       33.26     41.57 o 
  -4  26   4      196.19       80.55     40.57 o 
  -3  26   4      908.64      746.43    152.91 o 
  -2  26   4     5728.81     6121.34    183.83 o 
  -1  26   4     4415.43     4356.09    148.18 o 
   0  26   4     4284.51     3972.64    154.88 o 
   1  26   4     1567.13     1476.07    108.16 o 
   2  26   4      134.44      170.93     51.58 o 
   3  26   4        8.14      -11.47     46.73 o 
   4  26   4      432.00      167.73     96.34 o 
   5  26   4        3.85      -68.83     68.83 o 
   6  26   4     1929.85     1766.03    240.91 o 
   7  26   4     1841.83     1329.07    223.35 o 
   8  26   4     1925.51     1481.38    247.44 o 
   9  26   4       91.29      109.47     74.50 o 
 -11  27   4       26.61      201.17     85.61 o 
 -10  27   4     1571.09     1273.63    162.02 o 
  -9  27   4     7930.15     8741.00    343.77 o 
  -8  27   4      322.38      243.80     65.31 o 
  -7  27   4     8156.76     9147.38    250.82 o 
  -6  27   4     2989.73     2798.64    122.78 o 
  -5  27   4     2881.20     2915.17    220.29 o 
  -4  27   4     5237.32     5298.00    344.45 o 
  -3  27   4    14210.90    16123.02    310.90 o 
  -2  27   4     5843.92     5784.30     73.11 o 
  -1  27   4     3446.41     3584.20     92.62 o 
   0  27   4     1292.71     1256.21    111.96 o 
   1  27   4     8081.97     8284.57    238.58 o 
   2  27   4      644.02      699.30    114.18 o 
   3  27   4        7.72       23.82     37.96 o 
   4  27   4       84.79       -1.81    133.70 o 
   5  27   4     1132.93     1156.59    212.69 o 
   6  27   4      175.44       73.36    131.54 o 
   7  27   4     3671.31     3578.49    429.21 o 
   8  27   4     3705.03     3807.68    887.31 o 
 -10  28   4      528.24      453.78    111.42 o 
  -9  28   4     1747.25     1652.56    146.79 o 
  -8  28   4    10829.87    12940.77    422.36 o 
  -7  28   4     2116.61     2095.68    242.85 o 
  -6  28   4     1334.77     1256.63    184.47 o 
  -5  28   4     1618.04     1907.64    130.07 o 
  -4  28   4     1207.19     1205.87    269.53 o 
  -3  28   4     1021.55      926.26    148.64 o 
  -2  28   4     4882.10     5283.11    288.95 o 
  -1  28   4     3547.80     3311.05     90.53 o 
   0  28   4     1121.96      995.34    130.73 o 
   1  28   4     1549.44     1600.86    339.91 o 
   2  28   4     2054.77     2017.48    104.26 o 
   3  28   4     2475.70     2417.07    180.70 o 
   4  28   4     1791.19     1833.02    371.44 o 
   5  28   4      308.43      313.74    203.76 o 
   6  28   4     3086.41     2785.90    463.21 o 
   7  28   4     2365.39     2320.73    309.60 o 
   8  28   4     1920.41     1580.22    710.57 o 
 -10  29   4     1818.56     1242.43    250.29 o 
  -9  29   4     3426.01     3085.91    450.77 o 
  -8  29   4      101.76       68.95     38.17 o 
  -7  29   4     1937.53     1852.59    189.26 o 
  -6  29   4       53.92      134.30     79.79 o 
  -5  29   4      137.97      298.28     93.59 o 
  -4  29   4      532.60      634.54    128.98 o 
  -3  29   4     5161.60     5264.76    290.32 o 
  -2  29   4     1267.90     1148.13    127.21 o 
  -1  29   4     6392.42     6448.27    295.49 o 
   0  29   4     5826.59     5616.72    290.75 o 
   1  29   4        3.28      -52.91     80.01 o 
   2  29   4      104.69       35.22     51.47 o 
   3  29   4      599.47      291.64    260.44 o 
   4  29   4      323.99      428.67    136.16 o 
   5  29   4     2598.73     2394.18    281.32 o 
   6  29   4     1480.19     1543.84    178.95 o 
   7  29   4     1784.18     1375.90    225.20 o 
  -9  30   4      944.66      759.36    155.45 o 
  -8  30   4     3928.76     4358.17    688.09 o 
  -7  30   4       14.36       66.04     60.34 o 
  -6  30   4      166.53       96.59     58.48 o 
  -5  30   4      852.84      764.81    156.90 o 
  -4  30   4      890.37      814.00    141.70 o 
  -3  30   4        0.25      -88.79     88.79 o 
  -2  30   4      553.40      386.15    131.83 o 
  -1  30   4       59.44       59.23     39.95 o 
   0  30   4        0.28       12.92     94.34 o 
   1  30   4     1538.35     1294.93    174.25 o 
   2  30   4     2180.21     2150.35    213.94 o 
   3  30   4      849.06      695.50    160.13 o 
   4  30   4     1006.10      960.06    187.64 o 
   5  30   4        1.56       70.43     60.48 o 
   6  30   4      662.45      642.66     98.69 o 
   7  30   4       69.97       10.82     95.10 o 
  -7  31   4      608.73      452.07    159.69 o 
  -6  31   4       10.88      255.68    185.26 o 
  -5  31   4     3112.85     2860.72    425.72 o 
  -4  31   4      559.84      541.12    229.75 o 
  -3  31   4      595.47      572.22    153.42 o 
  -2  31   4      126.22      141.22    108.15 o 
  -1  31   4     8890.43     9475.98    322.73 o 
   0  31   4     8333.32     9257.55    310.15 o 
   1  31   4      748.80      639.09     78.61 o 
   2  31   4        5.41       31.30     71.12 o 
   3  31   4      590.79      470.12     98.33 o 
   4  31   4      818.07      740.09    289.85 o 
   5  31   4     4475.77     4733.98    353.32 o 
   6  31   4     2653.82     1870.31    535.56 o 
  -7  32   4        0.23     -143.39    143.39 o 
  -6  32   4        8.86      261.67    165.71 o 
  -5  32   4       24.44      132.31    116.12 o 
  -4  32   4        5.69       38.41     46.64 o 
  -3  32   4     1406.90     1361.58    109.21 o 
  -2  32   4        7.88      -86.34    157.50 o 
  -1  32   4        3.02     -144.73    144.73 o 
   0  32   4       65.54       -6.22     45.93 o 
   1  32   4     4252.97     3882.56    509.74 o 
   2  32   4     3964.65     4510.47    412.73 o 
   3  32   4      946.63      828.57    278.81 o 
   4  32   4        3.98      127.49     57.33 o 
   5  32   4       35.37       94.59     73.37 o 
  -6  33   4      298.78      205.25    145.58 o 
  -5  33   4     3064.32     3813.11    639.03 o 
  -4  33   4       98.23      298.14    144.20 o 
  -3  33   4      245.83      267.02    118.93 o 
  -2  33   4        4.14       -7.39    124.48 o 
  -1  33   4     1484.21     1272.89    232.00 o 
   0  33   4      357.11      313.16    105.71 o 
   1  33   4      548.16      391.76     70.27 o 
   2  33   4     1766.92     1457.72    389.59 o 
   3  33   4       36.20       -4.82     73.61 o 
   4  33   4      447.35      565.81     92.50 o 
  -4  34   4      599.17      395.85    143.53 o 
  -3  34   4     2348.48     1982.09    618.63 o 
  -2  34   4       29.76       -6.37    110.89 o 
  -1  34   4      240.22      113.38     97.04 o 
   0  34   4      862.99      482.26    203.23 o 
   1  34   4     4848.74     4809.86    725.47 o 
   2  34   4     4153.48     4486.02    478.33 o 
 -17   1   5     1809.79     1457.52    330.19 o 
 -16   1   5      411.11      484.82    168.92 o 
 -15   1   5    23184.29    23476.10    710.18 o 
 -14   1   5    11560.88    12069.52    292.74 o 
 -13   1   5     2572.82     2806.36    195.05 o 
 -12   1   5     3974.67     3855.94    129.54 o 
 -11   1   5      213.45      104.43     44.53 o 
 -10   1   5     2981.26     2672.01    114.53 o 
  -9   1   5      474.34      496.46     91.41 o 
  -8   1   5      706.07      755.35     98.56 o 
  -7   1   5     2916.21     2487.80     67.87 o 
  -6   1   5    12966.54    13158.20    200.10 o 
  -5   1   5    87819.88    86865.45   1119.84 o 
  -4   1   5    11154.96    10831.05    165.95 o 
  -3   1   5       59.49       26.60     18.32 o 
  -2   1   5      188.73      246.66     33.84 o 
  -1   1   5      252.80      107.77     30.84 o 
   0   1   5     4336.53     4102.11     68.40 o 
   1   1   5      152.75      -31.39     31.39 o 
   2   1   5      258.85      193.64     35.04 o 
   3   1   5    30566.15    32304.85    668.17 o 
   4   1   5    32034.74    33692.84    360.39 o 
   5   1   5    56024.14    58986.57    806.30 o 
   6   1   5    29845.71    31901.10    514.83 o 
   7   1   5     4917.35     5028.73    257.20 o 
   8   1   5      309.39      294.13     63.05 o 
   9   1   5     8799.79     9013.80    199.05 o 
  10   1   5     1757.40     1620.27    171.78 o 
  11   1   5        3.17       27.40     41.91 o 
  12   1   5        2.20       43.90    122.16 o 
  13   1   5     7783.20     7718.38    276.20 o 
  14   1   5     1746.91     1463.67    194.63 o 
 -17   2   5       34.27       29.74     74.76 o 
 -16   2   5      216.22      351.72    106.49 o 
 -15   2   5      141.73      174.51     58.36 o 
 -14   2   5      176.28       95.14     89.22 o 
 -13   2   5      168.03      133.59     72.05 o 
 -12   2   5      132.47      165.00     67.33 o 
 -11   2   5      572.54      758.78    118.70 o 
 -10   2   5     4815.97     4891.72    180.16 o 
  -9   2   5    13878.45    13396.57    329.95 o 
  -8   2   5     8841.59     8961.16    365.55 o 
  -7   2   5     8672.32     8217.00    235.91 o 
  -6   2   5    28189.71    30012.02    370.14 o 
  -5   2   5      449.09      225.30     41.42 o 
  -4   2   5       84.00      -27.27     51.62 o 
  -3   2   5      895.39      535.93     59.06 o 
  -2   2   5      602.78      588.07     59.60 o 
  -1   2   5      764.21      898.82     80.15 o 
   0   2   5      450.99      604.11     58.22 o 
   1   2   5      873.44      947.77     43.88 o 
   2   2   5     2984.61     2886.51     68.89 o 
   3   2   5     1055.02      981.83     83.08 o 
   4   2   5    10613.70    10734.55    191.23 o 
   5   2   5     6641.68     6640.28    240.71 o 
   6   2   5    29764.80    32135.15    504.39 o 
   7   2   5     3237.50     3255.00     95.09 o 
   8   2   5      221.26      275.12     75.50 o 
   9   2   5      410.25      359.32     78.38 o 
  10   2   5      258.29      233.87     68.65 o 
  11   2   5     1763.78     1547.48     68.04 o 
  12   2   5      297.51      202.42     53.01 o 
  13   2   5     2378.50     2103.01    161.96 o 
  14   2   5     2056.94     1819.46    216.99 o 
 -17   3   5     3605.39     3736.38    509.67 o 
 -16   3   5      142.32      103.10     69.27 o 
 -15   3   5     8280.11     8485.21    299.50 o 
 -14   3   5     4634.20     4838.27    259.16 o 
 -13   3   5       57.09       50.97     68.09 o 
 -12   3   5     3374.52     3533.20    105.58 o 
 -11   3   5     7851.92     8138.74    285.15 o 
 -10   3   5     1810.73     1968.68    153.19 o 
  -9   3   5       66.55       84.72     35.55 o 
  -8   3   5       19.95      -53.37     53.37 o 
  -7   3   5     2702.36     2592.95    127.43 o 
  -6   3   5     6614.57     6541.08    136.11 o 
  -5   3   5    12691.49    12724.61    195.84 o 
  -4   3   5     3440.95     3010.28     91.89 o 
  -3   3   5    14399.73    13719.48    165.03 o 
  -2   3   5        5.47       -5.38     21.12 o 
  -1   3   5     8536.71     8576.00    131.82 o 
   0   3   5    27505.36    26361.27    295.26 o 
   1   3   5      114.61       18.75     41.25 o 
   2   3   5     1558.98     1570.78     71.79 o 
   3   3   5    20127.97    17448.42    315.11 o 
   4   3   5      838.21      894.29     73.87 o 
   5   3   5    22490.40    22833.87    617.02 o 
   6   3   5     7671.27     8303.50    253.80 o 
   7   3   5     3278.48     3167.07    241.70 o 
   8   3   5     3876.36     4146.25    139.94 o 
   9   3   5     7381.87     7595.67    222.88 o 
  10   3   5     1191.41     1158.11    123.29 o 
  11   3   5       40.44       50.68     88.73 o 
  12   3   5      286.09      315.70     74.57 o 
  13   3   5     1860.87     1544.32    137.74 o 
  14   3   5      352.67      342.20     84.04 o 
 -16   4   5      205.63      166.65     83.36 o 
 -15   4   5      791.55      643.58    112.22 o 
 -14   4   5      239.91      124.11     52.76 o 
 -13   4   5     2408.36     2417.63    118.24 o 
 -12   4   5     1594.32     1404.44    137.76 o 
 -11   4   5     4327.52     4501.91    145.57 o 
 -10   4   5     5903.28     6216.81    221.22 o 
  -9   4   5    10224.42    10081.21    236.91 o 
  -8   4   5     3489.50     3437.52    178.85 o 
  -7   4   5     3271.61     3025.97    160.28 o 
  -6   4   5    31329.68    31142.13    359.75 o 
  -5   4   5       13.23       53.09     31.35 o 
  -4   4   5     3410.15     3009.12     75.24 o 
  -3   4   5     9212.24     8340.16    122.24 o 
  -2   4   5     6058.81     5541.54     88.72 o 
  -1   4   5     1729.49     1466.15     64.40 o 
   0   4   5       52.26       21.04     32.84 o 
   1   4   5     8471.97     8453.28    116.47 o 
   2   4   5    10900.10    10693.38    181.30 o 
   3   4   5     7344.56     6605.53    139.85 o 
   4   4   5     3857.60     3583.64    100.39 o 
   5   4   5      872.63     1016.20    118.93 o 
   6   4   5    22416.87    22779.29    385.59 o 
   7   4   5        7.32        2.04     38.15 o 
   8   4   5      491.99      446.11     98.38 o 
   9   4   5      559.36      474.21    161.43 o 
  10   4   5      135.24      130.71     73.69 o 
  11   4   5     2414.49     2302.50    160.95 o 
  12   4   5     1485.08     1394.82    111.75 o 
  13   4   5     4653.68     4645.56    305.05 o 
  14   4   5     4818.12     4523.27    415.35 o 
 -16   5   5      890.57      982.13    151.24 o 
 -15   5   5       14.02        5.93     62.96 o 
 -14   5   5      424.08      188.51     86.60 o 
 -13   5   5     3402.86     3383.20    110.56 o 
 -12   5   5      823.75      718.42     88.44 o 
 -11   5   5     9965.92     9781.41    324.37 o 
 -10   5   5     3874.51     3877.43    129.84 o 
  -9   5   5     6667.43     6368.30    184.74 o 
  -8   5   5     1985.43     1895.24    120.83 o 
  -7   5   5        0.69       24.50     43.16 o 
  -6   5   5     5104.49     4758.88    123.39 o 
  -5   5   5    23315.73    24002.36    294.88 o 
  -4   5   5    42972.49    43005.64    364.93 o 
  -3   5   5      890.84      651.82     57.19 o 
  -2   5   5      838.57      750.59     66.43 o 
  -1   5   5    19806.91    17444.88    186.41 o 
   0   5   5    10894.27    12086.36    163.48 o 
   1   5   5     8352.69     8353.60    137.51 o 
   2   5   5     3478.71     3459.58     88.97 o 
   3   5   5    19355.56    19076.53    272.41 o 
   4   5   5    22565.89    22659.98    435.86 o 
   5   5   5       56.34      112.33     68.83 o 
   6   5   5     1641.93     1437.98    130.50 o 
   7   5   5     1813.58     1880.21    183.09 o 
   8   5   5     1177.75     1371.04    134.85 o 
   9   5   5     7238.18     7163.56    190.18 o 
  10   5   5     2312.26     2479.34    121.58 o 
  11   5   5      484.18      490.38     91.74 o 
  12   5   5      218.70      256.85     66.77 o 
  13   5   5       67.96      124.43     44.28 o 
  14   5   5      105.08       99.92     50.68 o 
 -16   6   5       12.10       33.88     46.65 o 
 -15   6   5     1633.48     1456.93    203.34 o 
 -14   6   5        2.27       45.30    127.60 o 
 -13   6   5     1899.18     1763.38     95.80 o 
 -12   6   5        6.32        9.65     54.66 o 
 -11   6   5        8.09       30.63     38.38 o 
 -10   6   5     7865.42     7840.91    232.95 o 
  -9   6   5      973.52      971.02    112.15 o 
  -8   6   5      269.67      304.49     44.69 o 
  -7   6   5     9195.92     9020.34    230.90 o 
  -6   6   5    36417.41    36051.49    546.82 o 
  -5   6   5      321.59      295.92     47.99 o 
  -4   6   5     8855.68     9765.25    164.78 o 
  -3   6   5     5141.25     4393.46    136.07 o 
  -2   6   5     3174.55     2437.04     85.66 o 
  -1   6   5     6484.23     6479.82    146.86 o 
   0   6   5    13454.30    12933.74    178.24 o 
   1   6   5    46933.37    46052.49    495.06 o 
   2   6   5     7969.06     7725.71    178.74 o 
   3   6   5      871.22      682.86     60.31 o 
   4   6   5     2215.57     2117.99    128.16 o 
   5   6   5        9.90       56.78     37.39 o 
   6   6   5     6141.62     6257.34    208.85 o 
   7   6   5      126.90      129.42     68.25 o 
   8   6   5     1463.34     1367.41    155.77 o 
   9   6   5      926.07      980.72    124.90 o 
  10   6   5       11.03      -41.58     73.05 o 
  11   6   5      287.83      399.59     79.97 o 
  12   6   5     1001.84      751.80    107.69 o 
  13   6   5     2054.50     1933.91    177.98 o 
  14   6   5     4484.77     4094.50    402.69 o 
 -16   7   5      299.10      195.98     78.15 o 
 -15   7   5     2514.86     2086.33    198.52 o 
 -14   7   5      323.07      231.82     66.91 o 
 -13   7   5     8812.60     8607.33    258.42 o 
 -12   7   5      101.79      163.36     64.18 o 
 -11   7   5    20021.83    20637.67    333.08 o 
 -10   7   5    13443.48    13733.17    346.61 o 
  -9   7   5     6709.87     6649.48    196.04 o 
  -8   7   5     2447.69     2448.43    146.36 o 
  -7   7   5      109.95      115.37     40.66 o 
  -6   7   5      650.62      611.45     64.23 o 
  -5   7   5    19364.30    18161.17    266.70 o 
  -4   7   5    31047.72    30604.74    370.89 o 
  -3   7   5     3534.43     3026.74     76.50 o 
  -2   7   5      330.23      380.79     32.88 o 
  -1   7   5     4304.07     3748.16     85.61 o 
   0   7   5    18404.85    20444.59    215.78 o 
   1   7   5   116475.27   122283.73   1440.62 o 
   2   7   5     6842.17     6912.61    140.67 o 
   3   7   5     2192.22     2304.59     79.14 o 
   4   7   5    18243.86    17312.78    312.13 o 
   5   7   5     2440.79     2712.17    145.15 o 
   6   7   5     1041.28     1034.35    120.61 o 
   7   7   5      145.48      444.55    150.49 o 
   8   7   5      200.13       73.56     60.97 o 
   9   7   5    13215.32    13804.29    275.70 o 
  10   7   5     2624.03     2610.74    111.45 o 
  11   7   5      840.45      436.29     89.79 o 
  12   7   5        0.98      -22.03     58.95 o 
  13   7   5        9.20      153.51     84.18 o 
 -16   8   5      381.24      251.39     91.32 o 
 -15   8   5      552.07      523.64     89.64 o 
 -14   8   5       38.48      -39.17     85.29 o 
 -13   8   5       55.85      126.27     64.67 o 
 -12   8   5        0.23       36.26     63.92 o 
 -11   8   5      720.76      771.63    100.38 o 
 -10   8   5    14680.75    15785.13    388.37 o 
  -9   8   5     2705.00     2867.61    109.69 o 
  -8   8   5       17.92       44.04     55.88 o 
  -7   8   5     2207.57     2242.42    133.39 o 
  -6   8   5    11386.10    11730.49    353.11 o 
  -5   8   5    16710.06    15813.86    237.51 o 
  -4   8   5      132.86      170.01     33.62 o 
  -3   8   5     2917.88     3050.90     94.36 o 
  -2   8   5       76.78       43.61     21.94 o 
  -1   8   5     2679.61     2444.19     91.34 o 
   0   8   5    59379.96    59621.34   1130.40 o 
   1   8   5    72332.33    76587.83   1195.99 o 
   2   8   5     1009.82      830.03    108.96 o 
   3   8   5     3474.85     3244.11    139.85 o 
   4   8   5     5481.26     5109.65    162.16 o 
   5   8   5     5864.82     6085.14    207.06 o 
   6   8   5     6534.00     6475.35    244.11 o 
   7   8   5     3239.76     3384.68    138.46 o 
   8   8   5    11466.06    11631.19    228.83 o 
   9   8   5     1682.50     1531.53    132.15 o 
  10   8   5     1415.48     1295.58    101.34 o 
  11   8   5        4.35      168.51     51.85 o 
  12   8   5      155.28       99.48     96.08 o 
  13   8   5       17.41       19.99    142.69 o 
 -16   9   5      598.68      421.08    142.64 o 
 -15   9   5     3618.47     3417.10    377.09 o 
 -14   9   5     2957.92     2532.93    143.05 o 
 -13   9   5    12412.19    14441.77    611.30 o 
 -12   9   5      243.87      123.69    147.31 o 
 -11   9   5     4473.47     4166.30    207.23 o 
 -10   9   5    16265.25    17059.03    297.22 o 
  -9   9   5      103.94       68.19     51.43 o 
  -8   9   5    13165.47    12813.78    284.23 o 
  -7   9   5    20865.37    21887.93    344.29 o 
  -6   9   5      724.05      925.32     89.30 o 
  -5   9   5    19856.03    19873.77    284.51 o 
  -4   9   5     9560.54     9181.72    146.67 o 
  -3   9   5    16424.71    16942.78    263.83 o 
  -2   9   5    42181.81    42123.15    464.98 o 
  -1   9   5     2554.24     2829.47     91.55 o 
   0   9   5    51200.33    49667.67    731.07 o 
   2   9   5    24895.44    24070.04    368.06 o 
   3   9   5      149.22      189.49     29.06 o 
   4   9   5     9817.38     9786.95    372.09 o 
   5   9   5     6206.13     5926.16    162.86 o 
   6   9   5     1002.67     1061.30    101.80 o 
   7   9   5     8576.62     8941.25    308.70 o 
   8   9   5     1284.04      906.72    103.04 o 
   9   9   5     3134.08     2942.68    132.72 o 
  10   9   5     1929.43     2076.57    124.61 o 
  11   9   5       86.23      119.90     90.15 o 
  12   9   5      221.90      190.20     59.66 o 
  13   9   5      212.12      161.13     51.08 o 
 -16  10   5     2765.60     2501.31    353.08 o 
 -15  10   5      111.85       59.90     81.40 o 
 -14  10   5       14.73       41.82     64.45 o 
 -13  10   5     1594.96     1497.05    180.59 o 
 -12  10   5        4.20        9.97     80.08 o 
 -11  10   5     1814.49     1728.61    169.24 o 
 -10  10   5    10163.91    11172.90    432.12 o 
  -9  10   5     1627.42     1567.51    127.96 o 
  -8  10   5     2741.13     2293.83    144.62 o 
  -7  10   5      362.03      344.43     55.45 o 
  -6  10   5      145.61      195.64     84.72 o 
  -5  10   5    16713.62    16760.33    264.34 o 
  -4  10   5      176.55      151.28     28.15 o 
  -3  10   5     6129.33     5773.53    124.42 o 
  -2  10   5    30608.27    30119.60    390.61 o 
  -1  10   5    31159.97    32708.18    474.93 o 
   0  10   5      877.64      660.58     63.76 o 
   1  10   5    23374.34    24265.47    484.46 o 
   2  10   5     6657.27     6476.68    171.37 o 
   3  10   5    10473.17    10384.58    234.78 o 
   4  10   5     2041.76     2289.42    138.08 o 
   5  10   5     2950.42     2827.22     91.75 o 
   6  10   5      339.09      189.80     35.52 o 
   7  10   5      117.16       39.59     43.51 o 
   8  10   5      664.87      672.79    141.66 o 
   9  10   5      400.77      281.81     71.48 o 
  10  10   5     9011.24     8837.09    232.07 o 
  11  10   5       48.41       34.89     66.54 o 
  12  10   5       81.34      -17.76    191.59 o 
  13  10   5     1741.60     1675.62    202.72 o 
 -16  11   5     2234.30     2141.21    268.62 o 
 -15  11   5      416.93      196.12     91.22 o 
 -14  11   5     2952.44     2878.79    216.01 o 
 -13  11   5     6268.16     6687.62    297.57 o 
 -12  11   5     1173.18     1204.98    175.28 o 
 -11  11   5      463.25      220.09    122.88 o 
 -10  11   5     1325.56     1096.05    153.83 o 
  -9  11   5      263.46      203.90     65.46 o 
  -8  11   5     4102.81     3768.57    137.81 o 
  -7  11   5    47971.13    49363.99    750.71 o 
  -6  11   5       58.28       99.35     71.79 o 
  -5  11   5     5642.86     5118.09    150.16 o 
  -4  11   5     4162.24     3965.32    114.37 o 
  -3  11   5    30142.56    31230.98    295.40 o 
  -2  11   5    23526.21    22432.59    317.08 o 
  -1  11   5     2231.98     1800.38    103.21 o 
   0  11   5      883.53      736.59     99.17 o 
   1  11   5    28050.33    27306.39    825.34 o 
   2  11   5     6196.04     6409.88    192.35 o 
   3  11   5     1372.99     1513.58    147.95 o 
   4  11   5     6189.25     6288.30    226.04 o 
   5  11   5      421.04      277.87     59.52 o 
   6  11   5     3877.05     3684.36    139.42 o 
   7  11   5    11485.07    11724.79    376.28 o 
   8  11   5     8031.35     8283.27    222.42 o 
   9  11   5      547.91      449.54     78.79 o 
  10  11   5      989.34      958.05    109.44 o 
  11  11   5        0.61       17.43     79.50 o 
  12  11   5        0.46       -7.02     43.56 o 
  13  11   5      106.20       98.79     86.75 o 
 -16  12   5     3539.46     3401.70    351.05 o 
 -15  12   5      488.62      576.43    106.23 o 
 -14  12   5      314.76      234.36    122.18 o 
 -13  12   5     7903.27     8652.95    352.02 o 
 -12  12   5      595.88      495.65    131.56 o 
 -11  12   5     5799.76     6435.39    273.27 o 
 -10  12   5    19543.76    19986.87    387.73 o 
  -9  12   5      751.25      691.76    138.63 o 
  -8  12   5    15449.31    15326.75    424.00 o 
  -7  12   5    17002.70    17777.98    310.57 o 
  -6  12   5    24975.64    25623.25    416.41 o 
  -5  12   5      734.26      722.21     58.08 o 
  -4  12   5      385.13      322.67     32.77 o 
  -3  12   5    12975.07    12657.02    202.91 o 
  -2  12   5    54172.07    55631.49    461.57 o 
  -1  12   5    20510.59    20906.26    324.32 o 
   0  12   5     7434.24     7147.67    376.04 o 
   1  12   5    14039.76    13816.80    321.90 o 
   2  12   5     1560.90     1491.89    152.26 o 
   3  12   5     8929.57     9246.70    357.03 o 
   4  12   5     3023.94     3180.20    186.09 o 
   5  12   5     1691.31     1676.32    140.94 o 
   6  12   5    12418.15    12559.27    315.34 o 
   7  12   5    10827.66    11022.62    237.20 o 
   8  12   5     1012.92     1060.19    110.42 o 
   9  12   5     3321.87     3582.72    106.77 o 
  10  12   5    11761.36    12043.58    282.12 o 
  11  12   5      194.13       39.83     90.41 o 
  12  12   5      602.94      375.65     93.60 o 
  13  12   5     6555.80     7931.78    391.10 o 
 -15  13   5      803.47      667.91    123.02 o 
 -14  13   5      947.79      807.45    122.90 o 
 -13  13   5     3865.95     3945.46    224.67 o 
 -12  13   5     4247.36     4562.63    309.90 o 
 -11  13   5     4889.11     4752.95    149.76 o 
 -10  13   5     5801.35     5978.19    284.04 o 
  -9  13   5     6196.64     6353.66    276.48 o 
  -8  13   5     1310.97     1290.73    406.54 o 
  -7  13   5    14690.48    15268.85    436.99 o 
  -6  13   5      669.26      562.49     79.66 o 
  -5  13   5    10066.47     9619.02    277.80 o 
  -4  13   5      705.21      556.41     63.16 o 
  -3  13   5     3515.33     3148.59    134.54 o 
  -2  13   5    38766.94    39131.91    408.15 o 
  -1  13   5        1.99        1.07     24.29 o 
   0  13   5     2600.69     2959.29    176.60 o 
   1  13   5      916.55      941.69    131.66 o 
   2  13   5     4637.63     4845.00    233.28 o 
   3  13   5     4410.82     4232.65    131.63 o 
   4  13   5      174.57       99.16     72.04 o 
   5  13   5     1747.86     1558.75    103.73 o 
   6  13   5      653.78      389.65     79.19 o 
   7  13   5     7029.57     7314.44    171.84 o 
   8  13   5     7533.08     7614.76    227.57 o 
   9  13   5     5407.28     5295.64    207.03 o 
  10  13   5      670.09      464.72     96.50 o 
  11  13   5     1508.71     1374.66    181.90 o 
  12  13   5     1057.62      741.34    171.61 o 
  13  13   5       69.48       60.45     73.73 o 
 -15  14   5      290.07      313.59     79.99 o 
 -14  14   5     1192.40     1031.69    152.95 o 
 -13  14   5     6039.87     6161.54    272.14 o 
 -12  14   5      420.35      133.34    150.43 o 
 -11  14   5     3653.55     3667.00    134.35 o 
 -10  14   5    17867.44    18011.81    499.51 o 
  -9  14   5      111.31       87.71     68.34 o 
  -8  14   5    11511.92    11808.98    399.37 o 
  -7  14   5    33235.92    35626.41    497.06 o 
  -6  14   5    17181.35    18117.29    306.18 o 
  -5  14   5     1284.43      924.19     90.38 o 
  -4  14   5       57.11       97.66     23.04 o 
  -3  14   5     7506.24     7505.13    157.71 o 
  -2  14   5    22691.49    22194.15    430.44 o 
  -1  14   5     2363.53     2067.74    109.72 o 
   0  14   5    18554.51    19735.37    463.79 o 
   1  14   5     7155.14     6947.04    274.29 o 
   2  14   5      394.55      251.96     69.63 o 
   3  14   5     4009.33     4357.65    199.50 o 
   4  14   5     7339.63     7406.34    231.77 o 
   5  14   5    10384.57    10782.15    286.79 o 
   6  14   5     3238.48     3027.87    259.70 o 
   7  14   5     4944.29     5005.65    111.65 o 
   8  14   5     2114.65     2200.83     98.97 o 
   9  14   5     5618.74     5911.49    274.09 o 
  10  14   5     4084.33     4024.10    215.98 o 
  11  14   5       27.43       76.91    131.54 o 
  12  14   5     5209.30     5495.46    400.53 o 
 -15  15   5     1875.78     2137.72    176.95 o 
 -14  15   5       18.68      144.33     72.16 o 
 -13  15   5     2510.18     2639.52    311.64 o 
 -12  15   5     3645.21     3904.25    231.62 o 
 -11  15   5     6630.25     6832.30    262.15 o 
 -10  15   5     8634.57     8900.70    232.25 o 
  -9  15   5     8566.21     8322.64    270.38 o 
  -8  15   5     6868.30     6946.50    298.02 o 
  -7  15   5     7310.04     6998.91    283.33 o 
  -6  15   5     2631.66     2448.54     84.26 o 
  -5  15   5       26.12       20.73     20.20 o 
  -4  15   5    12562.29    12234.56    246.68 o 
  -3  15   5    25779.52    26377.16    342.47 o 
  -2  15   5    47643.91    49844.96    524.78 o 
  -1  15   5     2019.97     1922.21    111.42 o 
   0  15   5     3340.78     3490.51    182.19 o 
   1  15   5      516.44      610.39     76.08 o 
   2  15   5     1413.13     1643.00    164.08 o 
   3  15   5     4340.33     4507.77    243.74 o 
   4  15   5     1699.37     1536.00     90.92 o 
   5  15   5    14834.40    15260.56    533.31 o 
   6  15   5      972.08      847.87    147.99 o 
   7  15   5     3251.15     3404.68     86.35 o 
   8  15   5    10658.16    11449.23    373.60 o 
   9  15   5    14130.95    14132.01    483.77 o 
  10  15   5     6206.92     6790.82    467.12 o 
  11  15   5     9842.35    10373.16    435.01 o 
  12  15   5     7190.77     7519.25    447.67 o 
 -15  16   5      480.20      372.99    103.00 o 
 -14  16   5     1579.99     1368.53    154.45 o 
 -13  16   5      226.95      159.40    116.96 o 
 -12  16   5     3642.43     3642.09    238.55 o 
 -11  16   5     3915.61     3823.90    233.88 o 
 -10  16   5       19.47      -13.11     52.42 o 
  -9  16   5      376.43      349.51     85.25 o 
  -8  16   5     4435.39     4575.22    194.73 o 
  -7  16   5    13203.19    12416.21    575.54 o 
  -6  16   5       17.27        6.95     38.77 o 
  -5  16   5      912.88      745.50     93.58 o 
  -4  16   5      326.49      299.01     39.60 o 
  -3  16   5     2588.06     2427.69    153.73 o 
  -2  16   5    14556.68    14127.34    281.36 o 
  -1  16   5      409.92      297.06     66.88 o 
   0  16   5     4832.11     4554.34    192.67 o 
   1  16   5        0.51       65.51     39.83 o 
   2  16   5     2153.54     2417.28    105.64 o 
   3  16   5      684.67      788.91    136.14 o 
   4  16   5     4602.54     4471.74    213.12 o 
   5  16   5        2.89       20.54     39.55 o 
   6  16   5    11132.92    11047.71    238.22 o 
   7  16   5     3086.77     3205.55     82.02 o 
   8  16   5     1049.88      919.37     96.83 o 
   9  16   5        1.65       81.15     84.45 o 
  10  16   5      536.87      430.45    166.12 o 
  11  16   5      439.74      329.18     88.19 o 
  12  16   5     6146.49     5922.97    785.14 o 
 -15  17   5      523.19      436.82    100.73 o 
 -14  17   5      186.41      231.37     76.84 o 
 -13  17   5      492.38      388.48     99.65 o 
 -12  17   5       10.67      -66.65     66.65 o 
 -11  17   5      500.79      393.19    109.87 o 
 -10  17   5     2578.26     2813.35    160.79 o 
  -9  17   5     5740.66     6192.10    194.13 o 
  -8  17   5     2270.42     2008.54    205.26 o 
  -7  17   5     5309.05     5248.76    167.67 o 
  -6  17   5    23941.00    25507.78    517.50 o 
  -5  17   5    12638.50    12907.20    303.68 o 
  -4  17   5    43481.68    45157.05    686.60 o 
  -3  17   5    15477.07    15430.36    324.23 o 
  -2  17   5     9743.80     9762.38    232.36 o 
  -1  17   5      318.78      160.12     54.58 o 
   0  17   5      109.12      150.06     52.94 o 
   1  17   5        5.81      -44.39     47.17 o 
   2  17   5     3383.21     3369.10    134.21 o 
   3  17   5     1478.06     1543.91    197.11 o 
   4  17   5     2147.38     2013.16    135.97 o 
   5  17   5     7091.42     7139.26    177.54 o 
   6  17   5     3361.06     3288.40    241.75 o 
   7  17   5       10.22      -58.01    118.26 o 
   8  17   5      549.53      362.57    100.59 o 
   9  17   5     8141.19     8078.29    429.95 o 
  10  17   5     4540.53     4640.67    379.41 o 
  11  17   5     9085.73     9761.81    462.59 o 
  12  17   5     2007.34     1221.68    321.87 o 
 -14  18   5     2181.55     1699.17    241.34 o 
 -13  18   5      851.62      658.96    103.37 o 
 -12  18   5    10114.63    11034.36    284.33 o 
 -11  18   5    12548.75    13037.90    339.71 o 
 -10  18   5     4490.50     4948.04    104.32 o 
  -9  18   5        0.19      -64.19     64.19 o 
  -8  18   5     3672.92     3790.51    160.99 o 
  -7  18   5     8489.17     8580.72    239.52 o 
  -6  18   5     1217.74     1195.43    215.33 o 
  -5  18   5     2553.70     2428.17    120.44 o 
  -4  18   5      805.94      533.70     62.48 o 
  -3  18   5      680.54      648.14     84.00 o 
  -2  18   5     2287.80     2071.95     58.73 o 
  -1  18   5     1365.09     1310.43    141.84 o 
   0  18   5     1525.08     1561.21    163.09 o 
   1  18   5     3831.65     3771.31    177.71 o 
   2  18   5    10144.62    10445.69    370.57 o 
   3  18   5    21693.95    24251.79    462.25 o 
   4  18   5      165.02      154.05     59.52 o 
   5  18   5     6644.44     6720.46    295.84 o 
   6  18   5    12310.31    13189.42    304.64 o 
   7  18   5     1042.71     1086.03     88.73 o 
   8  18   5     1733.42     2092.25    340.46 o 
   9  18   5      333.45      147.00    246.58 o 
  10  18   5      386.34       89.09    301.97 o 
  11  18   5     1493.65     1351.21    217.60 o 
 -14  19   5      279.46      152.06     69.22 o 
 -13  19   5      875.19      762.89    138.92 o 
 -12  19   5       10.21       17.35     45.19 o 
 -11  19   5       58.54      -34.79     48.21 o 
 -10  19   5      116.63       10.85     37.81 o 
  -9  19   5     1408.21     1498.97    157.31 o 
  -8  19   5     2048.61     2224.24    230.85 o 
  -7  19   5     2011.00     1998.97    110.67 o 
  -6  19   5     5459.39     5401.84    559.95 o 
  -5  19   5     5932.74     5800.15    187.74 o 
  -4  19   5     6473.86     6257.69    183.63 o 
  -3  19   5     2254.98     2186.79     72.84 o 
  -2  19   5     2105.93     2042.43     71.09 o 
  -1  19   5     5353.19     5204.81    217.61 o 
   0  19   5     1237.80     1277.06    182.61 o 
   1  19   5     1807.83     1760.46    199.72 o 
   2  19   5      380.83      402.85     93.59 o 
   3  19   5        0.81      -40.53     59.53 o 
   4  19   5     1916.79     2004.69     87.77 o 
   5  19   5     2017.92     1856.82    208.68 o 
   6  19   5       25.47       21.26     61.58 o 
   7  19   5      100.57      104.31     40.70 o 
   8  19   5       15.76      116.42     81.95 o 
   9  19   5      190.10      -41.51    241.00 o 
  10  19   5      211.56      278.01     83.63 o 
  11  19   5     3005.32     2531.11    565.87 o 
 -14  20   5     4558.27     4572.92    387.94 o 
 -13  20   5       24.28       33.08     58.94 o 
 -12  20   5     3876.98     3706.43    183.67 o 
 -11  20   5     4340.49     4592.12    228.43 o 
 -10  20   5     1437.34     1187.19    127.65 o 
  -9  20   5      414.63      363.42    100.71 o 
  -8  20   5     2722.05     2691.46    164.84 o 
  -7  20   5     5579.46     5236.11    198.08 o 
  -6  20   5     4504.63     4458.47    161.45 o 
  -5  20   5     1172.17     1308.55     95.33 o 
  -4  20   5     6576.87     6163.26    300.50 o 
  -3  20   5     8509.46     8442.43    341.75 o 
  -2  20   5      245.23      168.03     34.68 o 
  -1  20   5      884.45      794.53    120.85 o 
   0  20   5     2978.78     3305.94    153.02 o 
   1  20   5     2460.73     2437.48    191.80 o 
   2  20   5    17332.77    19265.65    361.50 o 
   3  20   5    32228.90    33735.75    606.66 o 
   4  20   5     1936.18     1820.84    233.38 o 
   5  20   5     4732.72     4746.57    113.02 o 
   6  20   5    10458.46    11260.54    313.30 o 
   7  20   5      384.64      449.06    255.17 o 
   8  20   5     1063.17      876.20    181.93 o 
   9  20   5      563.77      619.05    126.66 o 
  10  20   5     1346.44     1076.37    195.08 o 
  11  20   5     3571.91     3679.12    529.76 o 
 -13  21   5     1659.27     1169.46    150.48 o 
 -12  21   5      100.70       29.90     60.70 o 
 -11  21   5      873.43      881.18    123.36 o 
 -10  21   5      790.28      786.22    144.82 o 
  -9  21   5        0.28      101.12     45.01 o 
  -8  21   5     2044.31     1663.50    153.10 o 
  -7  21   5     1259.28     1197.30    148.84 o 
  -6  21   5      124.95      155.68     69.49 o 
  -5  21   5     2937.97     2628.48    107.69 o 
  -4  21   5     1372.76     1302.03     83.02 o 
  -3  21   5     2450.99     2375.96    178.21 o 
  -2  21   5     3355.80     3171.30    158.23 o 
  -1  21   5      933.29      828.86    114.48 o 
   0  21   5      359.55      358.96     76.67 o 
   1  21   5     5427.57     5380.78    198.76 o 
   2  21   5      139.33       89.25     72.05 o 
   3  21   5     3016.17     2707.19    159.58 o 
   4  21   5     1064.58     1031.58    132.69 o 
   5  21   5        0.60      -45.38     79.31 o 
   6  21   5     1468.26     1301.67    111.48 o 
   7  21   5     3053.49     3334.44    351.71 o 
   8  21   5      130.18       17.69     45.06 o 
   9  21   5      576.25      723.42    160.04 o 
  10  21   5       28.79      -61.39     82.74 o 
  11  21   5      735.87      577.63    127.64 o 
 -13  22   5     1454.24     1107.48    137.45 o 
 -12  22   5     6090.79     6754.92    462.55 o 
 -11  22   5     1954.54     1890.89    178.92 o 
 -10  22   5      246.71      168.60     87.78 o 
  -9  22   5      154.56      184.89     72.47 o 
  -8  22   5     5978.32     5948.18    256.68 o 
  -7  22   5     4513.99     4392.56    155.84 o 
  -6  22   5       51.01       -1.31     72.18 o 
  -5  22   5     2169.13     2153.38    216.19 o 
  -4  22   5    11317.27    11904.24    275.96 o 
  -3  22   5     4880.22     4741.50    148.30 o 
  -2  22   5     1074.49      924.64     88.14 o 
  -1  22   5     1213.70     1253.00    167.06 o 
   0  22   5      396.91      237.85    161.14 o 
   1  22   5     1343.37     1169.02    155.35 o 
   2  22   5    18797.32    19382.69    467.77 o 
   3  22   5    18540.86    20131.66    504.24 o 
   4  22   5     2014.04     1776.65     99.84 o 
   5  22   5     2044.15     1918.28    156.90 o 
   6  22   5     6695.14     7079.99    375.37 o 
   7  22   5        2.41     -113.27    378.58 o 
   8  22   5     1497.02     1054.41    368.33 o 
   9  22   5      665.61      727.66    126.90 o 
  10  22   5     3653.37     3257.73    514.02 o 
 -13  23   5      622.85      482.69    153.72 o 
 -12  23   5      190.54       79.03    100.62 o 
 -11  23   5      567.44      399.01    114.46 o 
 -10  23   5      773.18      835.64    262.77 o 
  -9  23   5       12.57       63.47    108.20 o 
  -8  23   5      804.47      770.81    157.75 o 
  -7  23   5     4186.63     3734.10    189.96 o 
  -6  23   5      232.12      129.73     90.74 o 
  -5  23   5      329.55      204.53     81.35 o 
  -4  23   5     4888.15     4891.20    189.30 o 
  -3  23   5      895.96      812.13     89.13 o 
  -2  23   5     3064.58     3097.26     97.04 o 
  -1  23   5      342.39      311.43     74.50 o 
   0  23   5      804.74      875.43     98.52 o 
   1  23   5      864.66      869.30    129.92 o 
   2  23   5       35.06      -46.30     76.16 o 
   3  23   5      166.22       51.10     80.03 o 
   4  23   5     3124.15     3051.99    144.09 o 
   5  23   5     3120.67     2997.37    125.81 o 
   6  23   5     1353.77      908.49    314.75 o 
   7  23   5     2099.65     1874.61    337.34 o 
   8  23   5       50.46      -62.49    115.67 o 
   9  23   5     2228.37     1890.02    586.00 o 
  10  23   5       73.61      135.42    291.08 o 
 -12  24   5     7010.22     7555.70    351.41 o 
 -11  24   5      828.26      762.92    143.33 o 
 -10  24   5       12.71       97.57     76.84 o 
  -9  24   5       36.02      106.18     53.21 o 
  -8  24   5    15945.92    17659.32    455.33 o 
  -7  24   5     7557.48     8010.32    296.78 o 
  -6  24   5     2536.77     2428.19    201.17 o 
  -5  24   5     1024.55      864.93    133.22 o 
  -4  24   5     2692.44     2613.49    124.73 o 
  -3  24   5      994.24      840.75     88.36 o 
  -2  24   5    10505.46    11028.64    248.12 o 
  -1  24   5     7970.18     8044.77    239.53 o 
   0  24   5      130.36       66.35     62.02 o 
   1  24   5      661.29      621.01    103.88 o 
   2  24   5    11373.93    11635.34    329.00 o 
   3  24   5    10165.46    11225.44    247.06 o 
   4  24   5     1515.64     1581.89    136.67 o 
   5  24   5      251.91      196.35     87.21 o 
   6  24   5     3983.97     4520.24    303.87 o 
   7  24   5        8.94       21.21     45.61 o 
   8  24   5      213.58      -25.51    266.01 o 
   9  24   5       53.21      181.76    114.02 o 
 -12  25   5       71.27      178.37     75.71 o 
 -11  25   5     1355.38     1321.55    181.74 o 
 -10  25   5      886.31      883.07    139.14 o 
  -9  25   5     1430.03     1419.63    231.20 o 
  -8  25   5      479.52      210.04     77.30 o 
  -7  25   5     2237.23     2414.13    412.78 o 
  -6  25   5     1002.48      906.09    154.54 o 
  -5  25   5     3106.79     3232.53    179.71 o 
  -4  25   5     7354.10     8120.98    189.41 o 
  -3  25   5     5486.62     5503.69    181.00 o 
  -2  25   5     4718.50     4747.02     81.82 o 
  -1  25   5     1337.95     1149.39    141.65 o 
   0  25   5      228.29      260.42     68.95 o 
   1  25   5      886.70      866.60     92.97 o 
   2  25   5     3324.93     3524.25    192.06 o 
   3  25   5     1280.99     1106.26    148.43 o 
   4  25   5      354.76       77.33    150.66 o 
   5  25   5      785.32      449.62    295.22 o 
   6  25   5       12.29      -55.39    306.16 o 
   7  25   5       88.10      105.28     73.24 o 
   8  25   5     2071.05     1840.00    284.78 o 
   9  25   5     7524.51     8070.93    437.03 o 
 -11  26   5        0.35        9.92     55.35 o 
 -10  26   5      414.69      296.43     79.74 o 
  -9  26   5       80.47       56.47     38.78 o 
  -8  26   5    13766.73    14978.04    487.66 o 
  -7  26   5     3993.18     3583.81    282.26 o 
  -6  26   5     2448.34     2277.62    321.35 o 
  -5  26   5       89.45       28.39    163.85 o 
  -4  26   5     1144.83     1218.42     59.73 o 
  -3  26   5        1.07       53.79     23.84 o 
  -2  26   5     6842.92     7031.87    211.47 o 
  -1  26   5     1966.10     1999.59     74.82 o 
   0  26   5     6780.08     7135.24    221.75 o 
   1  26   5      442.94      596.16     79.68 o 
   2  26   5     1911.90     1916.47    115.25 o 
   3  26   5     2102.94     2200.99    136.04 o 
   4  26   5       45.76      102.84    156.24 o 
   5  26   5       39.18       42.93     70.60 o 
   6  26   5     3597.15     3476.65    220.37 o 
   7  26   5      409.08      365.74     91.50 o 
   8  26   5       80.15        6.38     56.87 o 
 -11  27   5     2515.15     2177.33    279.95 o 
 -10  27   5     1334.10     1096.99    154.44 o 
  -9  27   5     3632.07     3713.83    298.15 o 
  -8  27   5     1976.25     1811.51    215.21 o 
  -7  27   5      257.82      407.38    121.91 o 
  -6  27   5      786.43      783.04    173.22 o 
  -5  27   5     1624.83     1765.37    420.82 o 
  -4  27   5     1894.41     2068.76    130.79 o 
  -3  27   5     1815.33     1877.74    246.33 o 
  -2  27   5     1278.34     1091.72    208.06 o 
  -1  27   5      640.54      522.07     87.30 o 
   0  27   5      714.07      550.46     99.90 o 
   1  27   5     1458.06     1428.30     85.76 o 
   2  27   5      388.76      431.54     77.71 o 
   3  27   5      681.09      567.04    104.83 o 
   4  27   5      584.23      443.10    218.88 o 
   5  27   5        0.22      -71.41     82.12 o 
   6  27   5      221.65      211.32     99.61 o 
   7  27   5      562.26      274.04    220.59 o 
   8  27   5     1635.48     1591.94    238.52 o 
 -10  28   5     1276.85     1057.34    153.88 o 
  -9  28   5      120.36      108.63     66.42 o 
  -8  28   5     9240.73     9349.93    513.01 o 
  -7  28   5     2674.50     2585.88    278.13 o 
  -6  28   5       43.79      -17.28    144.48 o 
  -5  28   5       33.69      115.74    100.45 o 
  -4  28   5      618.91      512.38    248.78 o 
  -3  28   5        1.05       34.29     41.09 o 
  -2  28   5     7599.92     8024.30    437.00 o 
  -1  28   5     1406.15     1263.11    116.51 o 
   0  28   5     5814.00     5604.62    255.92 o 
   1  28   5     3135.53     3051.36    208.13 o 
   2  28   5       60.72      -13.54    105.31 o 
   3  28   5      417.03      540.58    208.17 o 
   4  28   5       19.22      106.51     67.85 o 
   5  28   5      197.95      144.07     60.78 o 
   6  28   5     3853.99     3703.11    464.15 o 
   7  28   5     4556.75     4924.63    341.43 o 
  -9  29   5      285.80      205.58     86.89 o 
  -8  29   5       35.12       86.57     49.22 o 
  -7  29   5      880.52      581.92    136.99 o 
  -6  29   5      526.21      578.37    106.77 o 
  -5  29   5      174.91       93.39     84.55 o 
  -4  29   5      138.25      205.32     66.89 o 
  -3  29   5     2044.53     2106.56    317.53 o 
  -2  29   5     2418.89     2507.71    131.07 o 
  -1  29   5      864.32      726.16    272.06 o 
   0  29   5     1717.99     1409.64    193.62 o 
   1  29   5     2172.37     2102.61    209.61 o 
   2  29   5        5.86       93.21     45.91 o 
   3  29   5      157.83       12.78    156.86 o 
   4  29   5     2606.23     2762.99    230.25 o 
   5  29   5      231.30      107.99     99.61 o 
   6  29   5      148.47       14.38     94.28 o 
   7  29   5     1144.28      930.87    160.84 o 
  -9  30   5        1.05      -43.45     89.06 o 
  -8  30   5     3519.38     3378.46    532.38 o 
  -7  30   5     2106.20     2208.05    259.74 o 
  -6  30   5     1123.25     1028.24    179.64 o 
  -5  30   5      891.55      847.48    166.51 o 
  -4  30   5        8.20      125.58    207.60 o 
  -3  30   5      309.50      187.99    114.00 o 
  -2  30   5     7562.69     8399.82    911.39 o 
  -1  30   5     3618.74     3711.11    288.02 o 
   0  30   5      147.88      100.58     47.68 o 
   1  30   5      901.43      822.89    149.94 o 
   2  30   5       58.64      -58.62     97.44 o 
   3  30   5       30.89      157.42    100.42 o 
   4  30   5      927.84      829.50    158.65 o 
   5  30   5      219.58      130.01     81.43 o 
   6  30   5     1553.40     1387.79    238.30 o 
  -8  31   5     1282.63      687.74    259.39 o 
  -7  31   5     1356.03      908.56    298.75 o 
  -6  31   5        4.07       35.99     90.04 o 
  -5  31   5       94.36      125.46     71.27 o 
  -4  31   5        2.82        2.04     51.51 o 
  -3  31   5     5816.91     6753.48    386.82 o 
  -2  31   5    11298.67    12505.43    498.21 o 
  -1  31   5     6770.38     7360.62    645.08 o 
   0  31   5     8353.51     8466.86    321.21 o 
   1  31   5     3294.76     3508.46    240.92 o 
   2  31   5        1.22       35.20    162.64 o 
   3  31   5      132.75      120.47     79.08 o 
   4  31   5      781.51      829.39    135.23 o 
   5  31   5       14.30      112.45    183.61 o 
  -7  32   5      225.67        8.71    160.25 o 
  -6  32   5     4012.65     4206.31    700.89 o 
  -5  32   5      465.38      231.65     71.93 o 
  -4  32   5      311.76      113.02     68.62 o 
  -3  32   5        0.36      -13.80     54.58 o 
  -2  32   5     2547.57     2413.69    521.12 o 
  -1  32   5     1159.54      810.78    255.01 o 
   0  32   5      240.90      138.65     65.84 o 
   1  32   5     1356.77     1421.83    224.39 o 
   2  32   5        7.91      107.72    110.25 o 
   3  32   5      271.28       99.19    101.60 o 
   4  32   5     5263.28     5763.77    437.16 o 
  -6  33   5      351.16      161.74    207.76 o 
  -5  33   5      689.92      358.36    156.97 o 
  -4  33   5      613.48      452.46    210.61 o 
  -3  33   5     2086.82     1986.56    243.51 o 
  -2  33   5     8639.08     9584.49    428.91 o 
  -1  33   5     6988.41     6881.72    476.37 o 
   0  33   5    12754.42    13550.45    839.63 o 
   1  33   5     6136.80     6840.76    479.50 o 
   2  33   5      897.68     1011.76    118.34 o 
   3  33   5       24.19      171.35     76.07 o 
  -4  34   5     1694.21      860.52    307.96 o 
  -3  34   5      941.28      619.42    161.15 o 
  -2  34   5        4.99       37.37     82.84 o 
  -1  34   5       52.39        2.49    166.70 o 
   0  34   5      387.28      224.36    114.31 o 
   1  34   5      953.43      700.29    111.17 o 
 -17   0   6     4108.12     3095.46    841.09 o 
 -16   0   6    25574.49    30410.22  21825.52 o 
 -15   0   6     5226.43     4602.42    491.84 o 
 -14   0   6     2022.68     2061.09    270.03 o 
 -13   0   6    18000.79    19043.70    475.36 o 
 -12   0   6    18043.33    18899.42    569.60 o 
 -11   0   6     5924.66     5678.89    282.26 o 
 -10   0   6    27925.22    30156.08    875.33 o 
  -9   0   6    14248.09    13805.99    490.70 o 
  -8   0   6        4.17      177.68     60.70 o 
  -7   0   6      755.89      773.55    188.12 o 
  -6   0   6     2922.61     2808.27    120.41 o 
  -5   0   6     4588.79     5171.27    350.33 o 
  -4   0   6    10926.02    11528.93    227.48 o 
  -3   0   6    16467.27    16371.78    348.31 o 
  -2   0   6    86691.52    85131.81   1707.23 o 
  -1   0   6    13098.69    11989.79    234.49 o 
   0   0   6      322.96      140.08     35.29 o 
   1   0   6    44432.83    45411.82    684.35 o 
   2   0   6    10218.45    10580.00    309.81 o 
   3   0   6    59224.92    59886.85    858.96 o 
   4   0   6   196242.70   213887.39   5441.98 o 
   5   0   6    26475.01    27300.05    657.85 o 
   6   0   6      132.65       84.57    304.84 o 
   7   0   6    24536.95    26193.96    714.03 o 
   8   0   6      922.82      785.64    167.32 o 
   9   0   6      147.48      251.70     92.89 o 
  10   0   6     4456.28     4695.44    248.52 o 
  11   0   6     1411.40     1371.40    281.38 o 
  12   0   6     5665.40     5805.14    468.19 o 
  13   0   6      559.07      412.41    162.53 o 
 -17   1   6      263.63      322.39    110.42 o 
 -16   1   6      302.10      384.82    102.58 o 
 -15   1   6      141.02      113.16     73.08 o 
 -14   1   6     1503.83     1388.93    133.63 o 
 -13   1   6       31.19       42.77     56.23 o 
 -12   1   6       40.22       36.79     53.34 o 
 -11   1   6     1343.70     1363.83    142.82 o 
 -10   1   6     2822.15     3048.87    152.21 o 
  -9   1   6     1232.43     1317.86    142.09 o 
  -8   1   6     3396.30     3164.69    170.66 o 
  -7   1   6      951.19     1073.79     72.23 o 
  -6   1   6     2451.01     2339.89     67.44 o 
  -5   1   6     2664.31     2699.00    108.78 o 
  -4   1   6     4314.33     4304.33    100.92 o 
  -3   1   6     1036.46      806.46     62.29 o 
  -2   1   6     8686.94     8869.66    131.55 o 
  -1   1   6      365.56      254.99     47.33 o 
   0   1   6      231.85      339.19     32.51 o 
   1   1   6       58.98       68.64     20.94 o 
   2   1   6     1603.55     1438.43    121.92 o 
   3   1   6     4243.09     3758.22    121.11 o 
   4   1   6      617.44      592.92    127.79 o 
   5   1   6     8388.26     8804.05    266.30 o 
   6   1   6     3524.79     3565.02    210.16 o 
   7   1   6     1943.06     2208.00    139.74 o 
   8   1   6      336.40      278.13     64.69 o 
   9   1   6        2.10      -94.75    127.36 o 
  10   1   6      852.34      697.21     92.70 o 
  11   1   6      257.33       41.44     95.47 o 
  12   1   6      471.46      410.91     85.71 o 
  13   1   6      152.49       -4.29    115.83 o 
 -17   2   6     1137.26      665.03    137.55 o 
 -16   2   6    13369.89    13818.41    473.66 o 
 -15   2   6     3275.67     3182.53    229.18 o 
 -14   2   6     3538.14     3397.90    216.40 o 
 -13   2   6    14404.21    14879.09    270.90 o 
 -12   2   6    12497.74    12762.21    243.37 o 
 -11   2   6     3961.48     3955.51    262.22 o 
 -10   2   6    24856.02    26033.99    507.83 o 
  -9   2   6     6632.99     7054.30    253.66 o 
  -8   2   6       74.37       75.46     70.20 o 
  -7   2   6      651.70      518.23     78.25 o 
  -6   2   6    11789.96    11359.88    194.67 o 
  -5   2   6      505.35      667.05     58.18 o 
  -4   2   6      822.96      956.83     55.06 o 
  -3   2   6     3221.07     2883.56     80.66 o 
  -2   2   6    34518.95    32608.26    340.67 o 
  -1   2   6      476.38      366.21     35.40 o 
   0   2   6      897.40      855.95     39.62 o 
   1   2   6    20534.06    19576.16    272.36 o 
   2   2   6     2103.91     2014.19     90.34 o 
   3   2   6    44553.38    47259.58    488.92 o 
   4   2   6   163504.91   182944.28   3309.78 o 
   5   2   6    28397.11    29299.50    459.92 o 
   6   2   6        0.51       -5.33     72.01 o 
   7   2   6    12756.12    12514.72    399.15 o 
   8   2   6      200.17       21.89     79.85 o 
   9   2   6     1120.67     1137.70    105.77 o 
  10   2   6     2016.47     1959.50    155.76 o 
  11   2   6      980.08      944.75    128.80 o 
  12   2   6     2036.56     1797.14    194.36 o 
  13   2   6      233.60      164.82     45.21 o 
 -17   3   6      336.02      282.78    120.04 o 
 -16   3   6      463.75      205.93    174.93 o 
 -15   3   6        0.08      179.80     70.12 o 
 -14   3   6     5547.44     5753.35    235.39 o 
 -13   3   6       35.97      -42.19     42.19 o 
 -12   3   6      831.73      918.67    130.98 o 
 -11   3   6     2095.65     2280.30    171.31 o 
 -10   3   6     3224.06     3304.67    159.07 o 
  -9   3   6     7165.00     6947.41    240.48 o 
  -8   3   6     7245.40     6965.51    199.53 o 
  -7   3   6     2157.96     2024.56    109.25 o 
  -6   3   6     2461.31     2505.74    105.61 o 
  -5   3   6    78168.88    82657.73   1426.92 o 
  -4   3   6    92740.38    91521.40    971.12 o 
  -3   3   6    83112.73    85023.76    884.47 o 
  -2   3   6      624.42      713.04     52.24 o 
  -1   3   6     1656.57     1663.92     43.10 o 
   0   3   6       89.98       95.24     22.45 o 
   1   3   6     2363.42     2129.00     73.47 o 
   2   3   6      162.95       65.34     35.54 o 
   3   3   6    30244.00    31077.13    373.42 o 
   4   3   6     1719.31     1767.20    106.12 o 
   5   3   6    29455.81    30291.01    482.64 o 
   6   3   6     7052.96     6799.84    240.88 o 
   7   3   6     2714.73     2882.36    205.49 o 
   8   3   6        1.49      145.98     74.23 o 
   9   3   6     3293.41     3571.48    105.85 o 
  10   3   6     7913.07     7945.42    247.57 o 
  11   3   6     4925.92     4585.46    194.27 o 
  12   3   6     3197.45     3007.51    200.38 o 
  13   3   6      968.54      834.41    120.98 o 
 -16   4   6     2802.68     2628.99    194.00 o 
 -15   4   6     1276.10     1203.06    140.75 o 
 -14   4   6     3754.35     3685.67    167.84 o 
 -13   4   6     5272.71     5128.07    139.72 o 
 -12   4   6        0.19        7.03     50.08 o 
 -11   4   6       25.15       77.61     45.51 o 
 -10   4   6    11907.94    12294.15    367.28 o 
  -9   4   6     5398.38     5565.13    243.03 o 
  -8   4   6     1798.65     1797.64    120.43 o 
  -7   4   6      847.70      756.43     98.17 o 
  -6   4   6    18591.09    19231.13    297.95 o 
  -5   4   6    33083.43    34840.81    471.99 o 
  -4   4   6     5742.36     4579.29    128.61 o 
  -3   4   6     3686.47     3558.89     92.99 o 
  -2   4   6    12764.34    11936.14    185.83 o 
  -1   4   6     3112.28     3205.09     71.20 o 
   0   4   6    15245.13    15414.25    272.26 o 
   1   4   6    25760.21    27183.48    467.59 o 
   2   4   6      849.72      696.98     68.41 o 
   3   4   6      479.31      410.28     75.97 o 
   4   4   6    30536.16    30102.73    354.24 o 
   5   4   6     8614.88     8701.84    261.22 o 
   6   4   6       36.47       56.30     47.47 o 
   7   4   6       91.25       25.98     43.96 o 
   8   4   6     8448.63     8183.10    192.69 o 
   9   4   6     8356.90     8934.02    264.47 o 
  10   4   6      889.98      874.95    116.79 o 
  11   4   6     1086.60      859.19    118.97 o 
  12   4   6        9.71      -17.22     83.30 o 
  13   4   6        3.06       59.83     48.72 o 
 -16   5   6      873.24      683.12    193.09 o 
 -15   5   6     4400.40     4110.86    248.90 o 
 -14   5   6      385.60      324.37    108.88 o 
 -13   5   6     2092.74     1772.66    147.19 o 
 -12   5   6        6.22       95.66    109.31 o 
 -11   5   6     8229.29     8296.29    332.72 o 
 -10   5   6     2900.12     2776.65    109.83 o 
  -9   5   6      848.16      723.91     84.52 o 
  -8   5   6     2012.64     2121.93    149.70 o 
  -7   5   6     3686.92     3421.63    177.02 o 
  -6   5   6     2446.36     2248.47    102.13 o 
  -5   5   6    91441.03    95232.55    905.61 o 
  -4   5   6   118476.79   123335.16   1024.43 o 
  -3   5   6    49595.67    48831.39    797.52 o 
  -2   5   6     9778.77     9143.71    134.58 o 
  -1   5   6      433.82      434.93     47.57 o 
   0   5   6     5265.01     5123.86    144.74 o 
   1   5   6     6819.46     7019.34    153.25 o 
   2   5   6    17472.38    17591.11    283.08 o 
   3   5   6     1473.31     1253.95    122.43 o 
   4   5   6     2248.32     2260.55    129.14 o 
   5   5   6     3516.75     3882.82    187.88 o 
   6   5   6      156.11       20.25     72.78 o 
   7   5   6     2623.90     2669.47    189.19 o 
   8   5   6     4464.83     4543.64    139.75 o 
   9   5   6    19041.07    20096.77    398.95 o 
  10   5   6    11885.81    13111.50    282.50 o 
  11   5   6     9520.06     9960.48    300.92 o 
  12   5   6     6971.81     7070.93    294.66 o 
  13   5   6     4189.64     4474.37    367.32 o 
 -16   6   6      282.03      166.99    113.41 o 
 -15   6   6      661.11      456.48    202.25 o 
 -14   6   6     2313.93     1414.61    316.08 o 
 -13   6   6     1210.06     1138.40    108.50 o 
 -12   6   6     7350.09     7587.84    262.55 o 
 -11   6   6     2644.09     2781.73    184.92 o 
 -10   6   6     1575.59     1450.79    106.18 o 
  -9   6   6     3254.13     3328.65     74.06 o 
  -8   6   6     4242.44     4343.68    144.44 o 
  -7   6   6    12518.34    13033.17    242.17 o 
  -6   6   6    17452.64    17077.07    300.39 o 
  -5   6   6    19934.45    20260.68    292.25 o 
  -4   6   6    23000.37    22565.88    322.59 o 
  -3   6   6    13489.66    13880.03    244.13 o 
  -2   6   6      682.26      839.40     61.55 o 
  -1   6   6     7012.31     6492.49    174.75 o 
   0   6   6    14410.26    13970.05    262.06 o 
   1   6   6     9954.89     9790.23    186.03 o 
   2   6   6      315.69      208.56     39.50 o 
   3   6   6      211.73      114.50     33.42 o 
   4   6   6      977.19     1131.12     83.17 o 
   5   6   6       14.99      112.72     64.97 o 
   6   6   6    12545.76    12444.47    367.17 o 
   7   6   6      832.66      709.59    120.83 o 
   8   6   6    15108.35    15461.24    317.40 o 
   9   6   6     6226.45     6450.71    202.90 o 
  10   6   6     1651.48     1768.32     85.52 o 
  11   6   6     3509.09     3878.73    217.15 o 
  12   6   6     2405.25     2027.48    241.95 o 
  13   6   6       31.65      120.61    111.63 o 
 -16   7   6     3495.89     3543.72    388.85 o 
 -15   7   6     6730.49     7537.65    376.68 o 
 -14   7   6      150.50      110.81     63.80 o 
 -13   7   6     2212.26     2200.76    171.65 o 
 -12   7   6     1342.23     1280.95    132.05 o 
 -11   7   6    24319.05    25030.89    435.66 o 
 -10   7   6    13498.24    13522.71    382.93 o 
  -9   7   6     1614.74     1608.28    134.19 o 
  -8   7   6      582.89      517.04     61.91 o 
  -7   7   6     1001.08      959.52     82.87 o 
  -6   7   6      338.19      359.63     49.62 o 
  -5   7   6    11247.12    11542.54    175.81 o 
  -4   7   6    14669.96    13174.38    221.90 o 
  -3   7   6     6014.24     6217.19    123.35 o 
  -2   7   6    23587.03    24040.31    314.90 o 
  -1   7   6     1220.59     1014.43     66.43 o 
   0   7   6     7183.51     7064.34    151.01 o 
   1   7   6     2489.49     2635.26     73.69 o 
   2   7   6     1847.75     1551.10     94.84 o 
   3   7   6      610.52      591.66     78.36 o 
   4   7   6      408.06      349.70     45.67 o 
   5   7   6      124.92       73.08     78.40 o 
   6   7   6      842.93      546.75     93.90 o 
   7   7   6     2687.47     2934.27    185.88 o 
   8   7   6     5860.28     5628.23    114.37 o 
   9   7   6    17798.21    18604.55    272.39 o 
  10   7   6     4188.55     4223.60    174.44 o 
  11   7   6     2717.83     2650.77    238.94 o 
  12   7   6     3669.03     3582.49    378.73 o 
  13   7   6     2716.57     2382.62    389.10 o 
 -16   8   6       86.86     -120.49    120.49 o 
 -15   8   6       23.50      181.43     53.13 o 
 -14   8   6     2999.97     2865.25    177.38 o 
 -13   8   6      983.48      889.89    243.61 o 
 -12   8   6     7759.50     7818.43    207.80 o 
 -11   8   6      578.88      499.53     75.47 o 
 -10   8   6      953.27      871.44     99.52 o 
  -9   8   6     1176.60     1229.62    116.05 o 
  -8   8   6      205.63      210.82     59.70 o 
  -7   8   6     4675.29     5036.96    138.69 o 
  -6   8   6    11297.85    11326.41    307.46 o 
  -5   8   6     6031.49     5781.82    165.87 o 
  -4   8   6    45102.21    47058.48    509.12 o 
  -3   8   6    25966.92    26031.70    365.09 o 
  -2   8   6      812.06      750.25     57.37 o 
  -1   8   6     3762.90     3753.18     94.07 o 
   0   8   6    32339.42    32950.92    297.78 o 
   1   8   6     3528.09     3171.60     92.85 o 
   2   8   6      518.99      560.03     61.60 o 
   3   8   6      197.16      152.66     48.82 o 
   4   8   6       54.87       50.75     50.62 o 
   5   8   6     1928.10     1809.25    119.73 o 
   6   8   6    16200.38    16162.02    329.12 o 
   7   8   6      174.50       97.64     50.34 o 
   8   8   6    11827.18    12128.16    248.35 o 
   9   8   6     2235.05     2317.20    145.21 o 
  10   8   6     1247.68     1418.22     85.65 o 
  11   8   6     2464.36     2611.73    195.44 o 
  12   8   6     1718.01     1381.74    204.63 o 
  13   8   6       11.48      203.47     78.55 o 
 -16   9   6     1490.72     1041.59    154.62 o 
 -15   9   6     1403.84     1267.31    150.98 o 
 -14   9   6      629.63      663.18    108.58 o 
 -13   9   6       34.93      -55.61    137.35 o 
 -12   9   6     4951.58     4970.84    308.58 o 
 -11   9   6    17703.65    18134.31    385.51 o 
 -10   9   6     7428.30     7656.29    236.74 o 
  -9   9   6     9824.35    10000.18    280.97 o 
  -8   9   6     1459.40     1416.95    120.60 o 
  -7   9   6     1719.25     1687.06    145.46 o 
  -6   9   6     6789.01     6716.51    242.58 o 
  -5   9   6     2979.64     3023.38    140.65 o 
  -4   9   6      756.70      631.66     53.43 o 
  -3   9   6      829.18      657.94     52.30 o 
  -2   9   6    28567.77    27884.11    387.36 o 
  -1   9   6    32453.84    32376.75    302.51 o 
   0   9   6    17336.94    16589.37    299.57 o 
   1   9   6     2789.92     2810.10     89.16 o 
   2   9   6       30.81       35.83     41.07 o 
   3   9   6     6173.75     6065.88    180.57 o 
   4   9   6     9694.57     9911.87    313.69 o 
   5   9   6       75.14      -44.85     44.85 o 
   6   9   6     4870.56     5121.25    201.91 o 
   7   9   6     2573.48     2534.10    168.70 o 
   8   9   6     1686.17     1621.82    193.84 o 
   9   9   6     7884.80     8002.41    326.18 o 
  10   9   6      378.61      259.31     70.34 o 
  11   9   6        0.52       18.70     55.88 o 
  12   9   6     1035.78      692.26    255.79 o 
  13   9   6     1264.87      872.85    125.67 o 
 -16  10   6       86.31      125.29     83.47 o 
 -15  10   6      677.61      580.90     93.71 o 
 -14  10   6     4799.77     4490.52    242.45 o 
 -13  10   6      628.41      534.22    114.11 o 
 -12  10   6     7189.81     7627.07    244.24 o 
 -11  10   6     1941.83     1896.64    202.23 o 
 -10  10   6       15.94       11.33     35.95 o 
  -9  10   6      187.52       82.04     38.63 o 
  -8  10   6     9817.23     9667.35    277.10 o 
  -7  10   6     4685.30     4461.63    131.89 o 
  -6  10   6     1515.87     1438.00    105.41 o 
  -5  10   6      417.01      317.72     40.51 o 
  -4  10   6     9328.24     8798.20    180.19 o 
  -3  10   6    11677.04    11333.55    195.74 o 
  -2  10   6      466.48      540.15     57.99 o 
  -1  10   6     1056.99     1152.98     88.02 o 
   0  10   6    12327.77    12708.41    232.32 o 
   1  10   6        1.07       -0.32     39.03 o 
   2  10   6     1383.90     1404.93     79.17 o 
   3  10   6     3207.34     3703.43    165.96 o 
   4  10   6      777.03      771.03     96.42 o 
   5  10   6     1689.66     1813.01    131.83 o 
   6  10   6     5652.70     5880.82    180.51 o 
   7  10   6      211.46       45.41    139.53 o 
   8  10   6     4457.60     4348.07    131.39 o 
   9  10   6       61.27       20.10     36.65 o 
  10  10   6      160.47      127.79    136.13 o 
  11  10   6       11.10      116.82     92.66 o 
  12  10   6      225.48      145.98     82.84 o 
  13  10   6       14.37      -63.89    311.17 o 
 -16  11   6      518.94      397.83     87.43 o 
 -15  11   6      691.53      520.53    166.28 o 
 -14  11   6     2244.76     1867.32    225.38 o 
 -13  11   6      251.70       96.67    111.42 o 
 -12  11   6     2334.48     2281.12    222.27 o 
 -11  11   6     8448.86     8718.60    252.19 o 
 -10  11   6     1275.31     1136.03    199.10 o 
  -9  11   6    28943.79    30891.96    547.69 o 
  -8  11   6    15928.55    16856.97    408.93 o 
  -7  11   6    15525.13    14919.81    344.55 o 
  -6  11   6      103.22      127.36     27.09 o 
  -5  11   6     1042.65     1041.81    108.77 o 
  -4  11   6    18541.19    18745.17    297.88 o 
  -3  11   6      682.42      566.85     55.10 o 
  -2  11   6    39065.04    40358.99    419.67 o 
  -1  11   6    53058.27    54286.94    697.51 o 
   0  11   6    17767.31    17850.55    303.90 o 
   1  11   6     5878.00     5392.71    166.25 o 
   2  11   6     1021.52     1012.53     92.69 o 
   3  11   6     1531.75     1617.43    123.15 o 
   4  11   6     8131.23     8118.43    219.41 o 
   5  11   6     1673.96     1951.76    138.98 o 
   6  11   6     6522.69     6036.30    386.38 o 
   7  11   6     7808.74     7889.07    210.85 o 
   8  11   6     5562.76     5448.84    154.05 o 
   9  11   6    11103.61    12003.41    277.10 o 
  10  11   6      242.27      302.64    115.15 o 
  11  11   6      453.83      415.39    106.01 o 
  12  11   6       51.19      102.71    106.41 o 
 -16  12   6      393.21      161.62     73.65 o 
 -15  12   6       84.32       90.45     45.98 o 
 -14  12   6     2969.33     2924.08    199.25 o 
 -13  12   6        2.91       88.08     77.85 o 
 -12  12   6     5188.61     5380.36    191.84 o 
 -11  12   6     4031.08     4476.54    167.98 o 
 -10  12   6        0.73        2.15    117.48 o 
  -9  12   6      180.99      129.86     28.95 o 
  -8  12   6    25030.81    26494.39    512.45 o 
  -7  12   6    25460.80    26081.40    321.30 o 
  -6  12   6     2656.13     2547.32    121.61 o 
  -5  12   6     1555.45     1454.97    101.74 o 
  -4  12   6      992.05     1084.03     66.27 o 
  -3  12   6     4819.93     4667.58    157.92 o 
  -2  12   6     6767.26     6939.26    155.09 o 
  -1  12   6    16975.82    17231.11    371.61 o 
   0  12   6     1082.52      919.40    117.65 o 
   1  12   6     2589.58     2648.59    190.16 o 
   2  12   6     8778.27     9465.91    325.81 o 
   3  12   6    12973.72    13298.61    320.23 o 
   4  12   6     3387.62     2965.00    114.57 o 
   5  12   6       24.96       25.87     35.93 o 
   6  12   6     9207.33     8699.65    182.74 o 
   7  12   6     8221.96     8523.49    219.76 o 
   8  12   6      727.49      559.93    199.14 o 
   9  12   6      347.07      273.97     72.80 o 
  10  12   6      109.78      105.48     35.73 o 
  11  12   6      156.80      214.47    135.88 o 
  12  12   6     4271.18     4887.77    708.76 o 
 -15  13   6     2005.08     1703.20    260.44 o 
 -14  13   6     5261.14     5173.99    279.38 o 
 -13  13   6       38.33       90.18     52.43 o 
 -12  13   6      256.90      247.82     78.67 o 
 -11  13   6     4042.10     3734.43    190.71 o 
 -10  13   6        2.54       40.31     98.20 o 
  -9  13   6    10087.75    10396.85    378.87 o 
  -8  13   6    10881.48    11048.50    295.51 o 
  -7  13   6     4535.75     4603.25    212.96 o 
  -6  13   6      223.56      105.64     33.40 o 
  -5  13   6     3217.65     2897.24    129.33 o 
  -4  13   6    12222.02    11413.13    263.20 o 
  -3  13   6      969.13      956.38     66.58 o 
  -2  13   6     9425.48     9441.23    200.02 o 
  -1  13   6    31785.44    33349.79    381.57 o 
   0  13   6    18271.50    18910.50    417.63 o 
   1  13   6      222.10      299.25     59.00 o 
   2  13   6        3.74       49.13     56.85 o 
   3  13   6        2.37        7.39     14.11 o 
   4  13   6     1787.12     1601.84    114.73 o 
   5  13   6     9074.49     9227.80    305.59 o 
   6  13   6     4337.08     4319.48    410.83 o 
   7  13   6       52.60       48.84     35.62 o 
   8  13   6      100.15      185.33     64.53 o 
   9  13   6     6006.26     6109.14    217.97 o 
  10  13   6      744.21      518.04    107.83 o 
  11  13   6      234.50      131.22    158.03 o 
  12  13   6     1165.51     1050.47    221.51 o 
 -15  14   6       17.70       71.28     94.16 o 
 -14  14   6     2808.09     2415.03    227.26 o 
 -13  14   6      183.57      240.49     73.74 o 
 -12  14   6      553.03      479.05    124.92 o 
 -11  14   6      972.28      870.91    146.80 o 
 -10  14   6        7.06       31.59     81.17 o 
  -9  14   6        0.74     -212.82    212.82 o 
  -8  14   6    25778.12    27430.75    508.92 o 
  -7  14   6    20322.64    21667.02    429.15 o 
  -6  14   6     4121.96     3936.27    150.79 o 
  -5  14   6     4167.12     4256.95    122.58 o 
  -4  14   6      937.78      867.31     93.90 o 
  -3  14   6    15923.42    15825.90    316.03 o 
  -2  14   6      592.69      570.46     50.80 o 
  -1  14   6     4097.72     3495.84    317.75 o 
   0  14   6      195.42      202.36     64.27 o 
   1  14   6     2588.24     2836.49    165.95 o 
   2  14   6     8819.81     9811.56    307.56 o 
   3  14   6    10463.16     9616.97    321.88 o 
   4  14   6      527.13      490.12     63.13 o 
   5  14   6       73.16       77.31     35.02 o 
   6  14   6     2252.71     2384.74    207.96 o 
   7  14   6    11381.51    11671.91    279.80 o 
   8  14   6     5376.40     5114.18    105.56 o 
   9  14   6     3152.80     3071.50    161.35 o 
  10  14   6      408.26      452.94    142.49 o 
  11  14   6      255.16      324.01    204.76 o 
  12  14   6     6649.11     7311.66    384.84 o 
 -15  15   6     1491.57     1283.43    165.34 o 
 -14  15   6     3206.28     3157.26    259.46 o 
 -13  15   6      128.92      130.22     71.26 o 
 -12  15   6       90.83       29.85     56.47 o 
 -11  15   6     1120.45     1164.76    127.10 o 
 -10  15   6       13.03      -44.74     74.55 o 
  -9  15   6       39.06       23.95     76.76 o 
  -8  15   6      372.11      280.85    196.12 o 
  -7  15   6     4396.31     4206.28    142.68 o 
  -6  15   6     1327.10     1108.45    143.49 o 
  -5  15   6      334.63      188.37     31.19 o 
  -4  15   6      493.12      523.90     62.75 o 
  -3  15   6    10449.96    10958.87    247.72 o 
  -2  15   6     2104.40     2028.51    125.30 o 
  -1  15   6     1344.23     1663.71    136.56 o 
   0  15   6     1042.99      995.13    117.37 o 
   1  15   6     7293.26     7564.26    264.41 o 
   2  15   6     1931.91     1883.06    180.00 o 
   3  15   6     3364.72     3231.13    116.00 o 
   4  15   6      807.52      647.60    102.22 o 
   5  15   6     8655.08     8809.49    191.42 o 
   6  15   6     3483.89     3278.59    108.32 o 
   7  15   6       33.81        3.72     27.73 o 
   8  15   6      342.32      211.70     65.18 o 
   9  15   6     5010.55     4536.77    259.98 o 
  10  15   6     1882.07     1680.13    300.63 o 
  11  15   6      773.39      593.53    198.98 o 
  12  15   6     2023.28     2114.65    305.30 o 
 -15  16   6      403.95      205.00     94.90 o 
 -14  16   6     1836.37     1764.09    175.29 o 
 -13  16   6      645.30      475.26    124.39 o 
 -12  16   6       50.72      -22.76     47.91 o 
 -11  16   6       12.57      -20.90     73.02 o 
 -10  16   6       15.18       96.34     61.85 o 
  -9  16   6       13.61       14.76     79.31 o 
  -8  16   6    13454.25    14057.03    347.37 o 
  -7  16   6    22548.82    23033.47    314.05 o 
  -6  16   6      474.45      523.76     60.39 o 
  -5  16   6    19143.30    19915.08    322.89 o 
  -4  16   6      957.31      832.96     91.90 o 
  -3  16   6     5262.76     5005.28    163.06 o 
  -2  16   6     1417.82     1397.95    110.89 o 
  -1  16   6     5897.77     5758.21    242.92 o 
   0  16   6        1.40      -11.43     51.76 o 
   1  16   6        2.10       76.42     50.72 o 
   2  16   6      712.09      687.37    111.82 o 
   3  16   6      416.74      348.00     94.40 o 
   4  16   6      864.17      718.99    141.49 o 
   5  16   6     1009.57      834.87    137.13 o 
   6  16   6     6779.83     6805.11    209.15 o 
   7  16   6    10220.40    10627.52    592.39 o 
   8  16   6     3930.31     3939.21    198.87 o 
   9  16   6      768.83      458.76    198.16 o 
  10  16   6      373.57      330.90    120.51 o 
  11  16   6      239.73      189.49    107.93 o 
 -15  17   6       10.46      189.90    120.56 o 
 -14  17   6        8.18       76.81     77.21 o 
 -13  17   6      381.01      306.64     65.59 o 
 -12  17   6     1265.85     1299.97    141.54 o 
 -11  17   6      367.64      361.56    102.44 o 
 -10  17   6      249.68      271.06     73.94 o 
  -9  17   6      345.54      315.49    111.22 o 
  -8  17   6      352.09      369.44     90.39 o 
  -7  17   6     5258.18     4977.27    436.90 o 
  -6  17   6        6.92        9.90     22.17 o 
  -5  17   6     1121.42     1143.12    101.59 o 
  -4  17   6      249.61      102.04     29.70 o 
  -3  17   6      210.50      100.47     35.58 o 
  -2  17   6     1520.80     1498.94    100.84 o 
  -1  17   6     1214.92      992.51    152.57 o 
   0  17   6     6315.52     6070.73    221.12 o 
   1  17   6    12526.14    13771.87    437.19 o 
   2  17   6     5239.18     5162.28    327.87 o 
   3  17   6     9097.43     9429.16    386.78 o 
   4  17   6       54.19       44.44     66.66 o 
   5  17   6     3762.36     3859.53    209.37 o 
   6  17   6      885.62      859.26    102.75 o 
   7  17   6     1598.32     1500.25    153.33 o 
   8  17   6       32.19       87.88    325.53 o 
   9  17   6     2286.94     1947.75    267.40 o 
  10  17   6     2772.69     3176.65    438.75 o 
  11  17   6      557.89      353.48    337.29 o 
 -14  18   6      184.21      316.62     92.64 o 
 -13  18   6        5.78       66.37     78.15 o 
 -12  18   6      151.85       50.33     54.89 o 
 -11  18   6      191.34       27.95     61.15 o 
 -10  18   6     3895.46     3918.90    192.37 o 
  -9  18   6     3211.41     3709.36    385.83 o 
  -8  18   6    16791.12    17576.09    505.72 o 
  -7  18   6     9723.87    10141.59    295.58 o 
  -6  18   6     2312.98     2356.03    149.83 o 
  -5  18   6     7108.95     6333.48    310.43 o 
  -4  18   6     2465.82     2149.04    143.95 o 
  -3  18   6        2.33        3.34     40.53 o 
  -2  18   6    12622.71    13061.52    321.26 o 
  -1  18   6    22387.11    24534.53    561.47 o 
   0  18   6      912.83     1031.68    172.80 o 
   1  18   6     3006.73     2941.72    132.63 o 
   2  18   6     2270.30     2336.80    179.41 o 
   3  18   6     1658.47     1744.26    192.73 o 
   4  18   6        1.40       25.22    138.24 o 
   5  18   6     2317.11     2483.23    177.16 o 
   6  18   6     7688.50     8450.54    245.15 o 
   7  18   6     2867.93     2969.39    149.91 o 
   8  18   6      860.14      634.11    280.33 o 
   9  18   6       26.54        8.64    254.15 o 
  10  18   6      561.00      499.52    140.25 o 
  11  18   6       13.78       77.35     73.22 o 
 -14  19   6     2452.65     2262.45    294.26 o 
 -13  19   6     3907.77     3703.11    295.75 o 
 -12  19   6     1609.60     1507.49    196.09 o 
 -11  19   6       17.33       91.05     55.86 o 
 -10  19   6      172.87      159.20     64.54 o 
  -9  19   6      998.82      987.05    189.34 o 
  -8  19   6     1399.31     1296.27    169.69 o 
  -7  19   6     5046.99     5156.94    188.49 o 
  -6  19   6      211.98      148.22     58.80 o 
  -5  19   6    13155.99    13332.25    406.89 o 
  -4  19   6     2046.62     1753.16    137.71 o 
  -3  19   6     1400.32     1205.95     84.42 o 
  -2  19   6     3968.76     3869.83    136.13 o 
  -1  19   6     1298.10     1220.07    138.01 o 
   0  19   6     6932.96     7434.21    294.85 o 
   1  19   6    25914.52    27823.27    498.84 o 
   2  19   6    17468.88    19046.26    394.56 o 
   3  19   6     6343.40     6232.26    164.56 o 
   4  19   6     1070.30     1022.78    146.45 o 
   5  19   6      311.10      275.89     76.26 o 
   6  19   6      131.92      -36.17     96.89 o 
   7  19   6     4643.08     4644.42    206.46 o 
   8  19   6     1783.61     1437.33    221.36 o 
   9  19   6        6.49       29.14    153.01 o 
  10  19   6     1196.09      846.90    236.83 o 
  11  19   6     1869.16     1469.28    229.69 o 
 -14  20   6        0.79       -2.74     63.08 o 
 -13  20   6       69.96       95.79     68.08 o 
 -12  20   6      319.76      199.38     69.36 o 
 -11  20   6        1.22      120.07     62.40 o 
 -10  20   6     1429.58     1184.19    158.66 o 
  -9  20   6      294.20      222.95     86.30 o 
  -8  20   6     3759.64     3158.53    263.73 o 
  -7  20   6     5745.45     6193.77    147.13 o 
  -6  20   6     7013.10     7000.43    185.33 o 
  -5  20   6     2185.58     2112.71     73.46 o 
  -4  20   6      239.15      220.75     40.38 o 
  -3  20   6     2067.00     2102.82    150.69 o 
  -2  20   6     6744.55     6532.20    166.98 o 
  -1  20   6     5377.33     5848.53    156.26 o 
   0  20   6      475.95      172.22     49.62 o 
   1  20   6     2142.96     2125.76    153.76 o 
   2  20   6     1227.75     1050.12    157.85 o 
   3  20   6     1153.37     1090.45    139.05 o 
   4  20   6      519.85      535.89     91.07 o 
   5  20   6      567.52      388.21     93.22 o 
   6  20   6     5902.09     6054.70    257.90 o 
   7  20   6        4.99      -35.82     81.70 o 
   8  20   6       27.50      -38.80    235.55 o 
   9  20   6       38.57       15.69     67.27 o 
  10  20   6     1589.50     1114.73    239.17 o 
 -13  21   6    10797.19    11398.45    584.03 o 
 -12  21   6     3925.96     3367.39    334.94 o 
 -11  21   6      718.84      671.82    117.52 o 
 -10  21   6     3373.25     3580.22    510.13 o 
  -9  21   6       49.18      -55.45     74.25 o 
  -8  21   6     2744.41     2584.80    148.12 o 
  -7  21   6     1817.69     1620.83    167.88 o 
  -6  21   6       84.82       67.08     73.11 o 
  -5  21   6     5164.18     5117.78    119.52 o 
  -4  21   6     1722.06     1598.15    160.58 o 
  -3  21   6     1024.25      857.80     75.23 o 
  -2  21   6      760.97      873.11     94.50 o 
  -1  21   6      172.47      189.42     70.35 o 
   0  21   6     5783.18     6064.16    229.59 o 
   1  21   6    47615.83    53193.17    920.74 o 
   2  21   6    15189.77    15954.31    415.35 o 
   3  21   6      220.54      312.07    126.57 o 
   4  21   6     5728.80     6101.99    204.70 o 
   5  21   6     1161.48      971.85    102.95 o 
   6  21   6     2016.84     1730.00    193.57 o 
   7  21   6     7309.41     7773.25    402.95 o 
   8  21   6     2380.69     2380.74    519.03 o 
   9  21   6       19.15     -128.59    208.56 o 
  10  21   6      567.16      354.41    343.05 o 
 -13  22   6        6.58       25.32     88.55 o 
 -12  22   6      451.26      400.35     73.73 o 
 -11  22   6       57.72        7.09     83.39 o 
 -10  22   6       29.50      -74.97     74.97 o 
  -9  22   6      485.44      515.75    120.92 o 
  -8  22   6      274.93      233.73     67.17 o 
  -7  22   6      346.65      165.68    115.00 o 
  -6  22   6      280.64      323.01     80.45 o 
  -5  22   6     1337.68     1238.54    116.89 o 
  -4  22   6     1138.14      838.67    128.72 o 
  -3  22   6       18.62       62.53     26.40 o 
  -2  22   6      202.72      188.87     60.87 o 
  -1  22   6     4017.05     4068.48    176.45 o 
   0  22   6     3979.81     4113.41    111.75 o 
   1  22   6       19.22       29.33     35.77 o 
   2  22   6      906.76      814.84    110.44 o 
   3  22   6     4844.88     4858.41    191.69 o 
   4  22   6      336.71      199.08     76.62 o 
   5  22   6      281.15      158.40     67.58 o 
   6  22   6      525.17      490.69    147.80 o 
   7  22   6      897.86      710.23    184.36 o 
   8  22   6     1453.57     1134.49    226.76 o 
   9  22   6      329.33      267.80     86.59 o 
  10  22   6      712.69     1120.06    362.83 o 
 -13  23   6    11886.71    14583.89    652.67 o 
 -12  23   6     2495.38     2071.23    211.62 o 
 -11  23   6      665.68      536.18    105.90 o 
 -10  23   6     1634.84     1602.81    153.28 o 
  -9  23   6     1511.31     1237.24    182.63 o 
  -8  23   6     2372.74     2070.51    227.28 o 
  -7  23   6     1861.60     1753.18    172.09 o 
  -6  23   6      117.28      109.44     86.10 o 
  -5  23   6     1604.47     1631.51    138.22 o 
  -4  23   6      436.76      391.40     61.49 o 
  -3  23   6      785.52      660.26    113.48 o 
  -2  23   6     1944.74     2142.30    230.16 o 
  -1  23   6       12.01       62.72     33.65 o 
   0  23   6     2671.93     2800.68    159.13 o 
   1  23   6    39903.25    44230.30    699.87 o 
   2  23   6    10480.73    10947.54    320.72 o 
   3  23   6        2.99      -47.87     47.87 o 
   4  23   6     8603.27     8959.40    273.51 o 
   5  23   6     1686.08     1325.44    162.43 o 
   6  23   6     1510.04     1541.86    214.75 o 
   7  23   6     4168.07     4492.16    374.27 o 
   8  23   6      876.91      526.92    154.06 o 
   9  23   6     1148.40      846.41    191.01 o 
 -12  24   6     4990.68     4730.21    448.96 o 
 -11  24   6     3215.69     2958.46    278.27 o 
 -10  24   6      658.32      378.31     84.13 o 
  -9  24   6      226.43      183.19     71.47 o 
  -8  24   6     5597.40     6172.04    265.34 o 
  -7  24   6     5708.10     6002.84    204.30 o 
  -6  24   6      697.28      738.64     92.56 o 
  -5  24   6     2433.16     2365.44    262.23 o 
  -4  24   6       19.27       30.06     45.54 o 
  -3  24   6      213.16       99.67     61.02 o 
  -2  24   6      756.47      764.68     85.86 o 
  -1  24   6     6320.25     6899.05    206.23 o 
   0  24   6     2392.84     2468.35    114.36 o 
   1  24   6      541.38      521.52    117.83 o 
   2  24   6     4613.44     4387.93     90.67 o 
   3  24   6     8200.15     8832.44    259.34 o 
   4  24   6     3240.92     3182.86    165.42 o 
   5  24   6        1.90      135.31     84.81 o 
   6  24   6        9.42       28.44     49.60 o 
   7  24   6     1948.87     2028.35    228.90 o 
   8  24   6     3986.48     4009.77    475.39 o 
   9  24   6     1854.39     1378.39    301.72 o 
 -12  25   6      257.75      105.21     75.96 o 
 -11  25   6     1148.13      886.13    122.86 o 
 -10  25   6      899.63      705.44    115.60 o 
  -9  25   6     2631.20     2388.71    242.36 o 
  -8  25   6      525.56      361.60    204.01 o 
  -7  25   6     1411.09     1296.08    174.61 o 
  -6  25   6     2813.18     3142.50    139.62 o 
  -5  25   6     1157.04      877.70    198.09 o 
  -4  25   6     2842.33     2479.05     86.87 o 
  -3  25   6    11538.31    12520.54    254.08 o 
  -2  25   6     5268.52     5561.95    127.17 o 
  -1  25   6       75.19       57.66    100.32 o 
   0  25   6     1258.07      920.09    255.48 o 
   1  25   6    16666.63    19541.46    395.69 o 
   2  25   6     5250.28     5390.02    213.14 o 
   3  25   6     1331.78     1014.29    123.73 o 
   4  25   6     1092.29      932.56    148.68 o 
   5  25   6      321.14      205.54    225.66 o 
   6  25   6       43.38      -66.45     66.45 o 
   7  25   6     1621.19     1212.27    208.55 o 
   8  25   6      251.20       91.99     70.63 o 
 -11  26   6     5605.46     5822.29    324.37 o 
 -10  26   6     1031.73      638.65    143.04 o 
  -9  26   6      102.86      133.32     60.86 o 
  -8  26   6     4248.93     4175.32    339.05 o 
  -7  26   6     6947.24     7043.65    991.60 o 
  -6  26   6     5518.75     5949.12    459.80 o 
  -5  26   6     6536.74     7156.68    618.79 o 
  -4  26   6     1478.92     1211.53    203.91 o 
  -3  26   6       20.70       59.97     38.05 o 
  -2  26   6     2511.52     2755.54     81.03 o 
  -1  26   6     5812.29     5695.98    283.69 o 
   0  26   6      262.49      150.67     66.27 o 
   1  26   6     2159.55     2195.31    132.96 o 
   2  26   6    10715.02    11515.58    327.52 o 
   3  26   6     7669.98     8377.55    278.74 o 
   4  26   6     1906.95     1971.00    202.50 o 
   5  26   6       60.44       25.46     52.76 o 
   6  26   6     1682.21     1139.11    246.40 o 
   7  26   6     2243.49     2017.67    242.45 o 
   8  26   6     3253.92     2783.56    622.44 o 
 -11  27   6      412.50      310.08    101.86 o 
 -10  27   6       73.36     -112.16    113.08 o 
  -9  27   6     6451.64     6640.92    704.23 o 
  -8  27   6     1568.38     1700.02    234.12 o 
  -7  27   6     1046.66     1054.19    233.06 o 
  -6  27   6     3670.22     3587.79    236.74 o 
  -5  27   6      190.04      199.86     94.41 o 
  -4  27   6      268.55      215.96    120.53 o 
  -3  27   6     9896.79    10515.73    288.34 o 
  -2  27   6     5452.72     5376.77    218.68 o 
  -1  27   6      835.09      644.22    103.29 o 
   0  27   6     1000.93      845.32    157.61 o 
   1  27   6      695.21      596.28    100.19 o 
   2  27   6      261.72      256.97    147.31 o 
   3  27   6      160.57       60.96     56.36 o 
   4  27   6      146.60       74.97     83.64 o 
   5  27   6     2066.82     1970.80    206.91 o 
   6  27   6      918.30     1049.75    324.12 o 
   7  27   6      544.65      442.95    116.45 o 
 -10  28   6      699.37      572.13    126.33 o 
  -9  28   6       78.60       59.24     57.16 o 
  -8  28   6     2032.11     2161.14    230.92 o 
  -7  28   6     2914.19     2835.12    305.67 o 
  -6  28   6     2252.37     2107.74    244.51 o 
  -5  28   6     1654.71     1760.14    141.95 o 
  -4  28   6     3056.55     3364.07    267.49 o 
  -3  28   6       76.17       45.19     53.09 o 
  -2  28   6     1651.87     1495.70    163.14 o 
  -1  28   6     7378.34     7820.35    311.31 o 
   0  28   6     1083.28      721.16    173.26 o 
   1  28   6      299.26      222.63     63.90 o 
   2  28   6      373.57      341.53     97.34 o 
   3  28   6        7.72       39.92     44.71 o 
   4  28   6      763.85      537.58    120.43 o 
   5  28   6      287.31      230.37    104.48 o 
   6  28   6     5078.88     5566.28    723.72 o 
   7  28   6     1293.92      736.30    250.98 o 
  -9  29   6     9661.83    11219.81    512.88 o 
  -8  29   6     4016.48     4617.04    445.95 o 
  -7  29   6      681.78      583.40    162.31 o 
  -6  29   6     1826.64     1493.08    221.30 o 
  -5  29   6       76.05      145.19     59.08 o 
  -4  29   6      283.21      247.90     77.31 o 
  -3  29   6     4100.37     4260.07    318.61 o 
  -2  29   6     1831.88     1756.23    134.96 o 
  -1  29   6     2272.69     2394.35    238.64 o 
   0  29   6     5433.00     5207.40    308.15 o 
   1  29   6     1733.00     1578.55    269.69 o 
   2  29   6      141.66      146.38     76.01 o 
   3  29   6      263.78       28.87    213.22 o 
   4  29   6       36.12       -6.81    187.04 o 
   5  29   6     3403.90     3456.84    508.03 o 
   6  29   6     2440.74     2377.44    368.80 o 
  -8  30   6     1205.70     1343.62    265.05 o 
  -7  30   6      588.13      599.93     95.00 o 
  -6  30   6      693.06      602.11    134.49 o 
  -5  30   6      169.81      104.22     54.82 o 
  -4  30   6     2231.93     2225.58    374.08 o 
  -3  30   6      995.80      733.93    217.66 o 
  -2  30   6       47.85      109.92     67.56 o 
  -1  30   6        2.28        1.58     61.31 o 
   0  30   6       60.38       36.23     47.12 o 
   1  30   6     1289.45      830.21    149.98 o 
   2  30   6      724.74      601.95    126.26 o 
   3  30   6     2562.72     2359.37    306.67 o 
   4  30   6     1716.28     1704.19    210.12 o 
   5  30   6      338.38      337.11    215.39 o 
  -7  31   6     1151.94      847.99    225.04 o 
  -6  31   6      829.36      790.44    117.64 o 
  -5  31   6      560.14      564.27    130.71 o 
  -4  31   6      698.86      630.77    146.09 o 
  -3  31   6     1584.68     1196.87    253.65 o 
  -2  31   6     1184.23      894.87    192.89 o 
  -1  31   6     1209.13     1030.68    129.41 o 
   0  31   6     3724.86     4150.93    455.33 o 
   1  31   6     1407.84     1366.46    168.02 o 
   2  31   6      117.46      142.65     84.01 o 
   3  31   6     2573.50     2461.18    373.69 o 
   4  31   6      233.96       89.58     96.39 o 
  -6  32   6        0.29        9.86    165.93 o 
  -5  32   6      300.17      268.51     93.13 o 
  -4  32   6     2769.74     2618.37    326.88 o 
  -3  32   6     3843.10     4417.12    564.07 o 
  -2  32   6     1279.53     1024.91    297.26 o 
  -1  32   6     3682.85     3381.72    382.44 o 
   0  32   6     2313.67     1935.11    186.55 o 
   1  32   6      144.04      107.21     38.86 o 
   2  32   6     1199.58     1182.35    140.88 o 
   3  32   6     2398.00     2489.48    385.13 o 
  -5  33   6      392.15      279.82     78.26 o 
  -4  33   6      366.27      200.09     84.96 o 
  -3  33   6       91.25      140.85     68.18 o 
  -2  33   6      395.30      197.47     89.14 o 
  -1  33   6       67.79      122.86     76.58 o 
   0  33   6       37.70     -172.90    190.96 o 
   1  33   6       19.44       50.43     46.70 o 
 -17   1   7     2425.72     2044.27    475.88 o 
 -16   1   7       27.44       57.94     75.95 o 
 -15   1   7    13129.14    14418.12    379.49 o 
 -14   1   7     7725.50     8334.81    383.16 o 
 -13   1   7    23534.25    26078.46  16286.22 o 
 -12   1   7     5653.36     5531.24    111.52 o 
 -11   1   7    13190.02    14165.11    295.89 o 
 -10   1   7     9787.03    10134.46    287.53 o 
  -9   1   7      297.57      279.67     67.16 o 
  -8   1   7      932.32      892.91     89.29 o 
  -7   1   7     9756.89     9276.84    246.64 o 
  -6   1   7      204.89       60.82     47.94 o 
  -5   1   7    22512.39    23093.94    405.25 o 
  -4   1   7     5453.58     5109.06    139.09 o 
  -3   1   7     8515.78     7292.29    244.28 o 
  -2   1   7      906.09      803.26     73.51 o 
  -1   1   7    27054.21    26157.87    496.53 o 
   0   1   7    42118.88    39941.21    494.68 o 
   1   1   7    11926.50    11948.67    238.02 o 
   2   1   7     1098.25     1113.33     91.90 o 
   3   1   7    77846.72    84677.38   1097.36 o 
   4   1   7     1406.49     1332.76    211.36 o 
   5   1   7     6686.79     6499.35    246.56 o 
   6   1   7    17823.06    19579.59    394.58 o 
   7   1   7      641.78      540.89     92.73 o 
   8   1   7      544.71      275.87    120.78 o 
   9   1   7    13603.68    14532.58    292.89 o 
  10   1   7    15093.08    16166.63    361.75 o 
  11   1   7      281.38      250.03     66.25 o 
  12   1   7      262.03       72.97     79.54 o 
  13   1   7     1282.25     1149.09    115.07 o 
 -16   2   7      248.98      350.90     94.94 o 
 -15   2   7      909.33      944.18    142.80 o 
 -14   2   7      231.40      221.48     59.32 o 
 -13   2   7      447.65      358.03     73.62 o 
 -12   2   7        0.80       62.31     39.65 o 
 -11   2   7     1740.30     1833.04    152.73 o 
 -10   2   7     2598.44     2688.13    252.14 o 
  -9   2   7      801.55      533.56    101.16 o 
  -8   2   7     5628.28     5562.88    194.80 o 
  -7   2   7      146.78       96.54     70.03 o 
  -6   2   7     5006.49     4616.17    154.12 o 
  -5   2   7     3727.21     3370.86    103.91 o 
  -4   2   7     8868.59     8850.03    156.56 o 
  -3   2   7     4481.26     4690.67    125.29 o 
  -2   2   7      930.16      690.46     63.25 o 
  -1   2   7     3513.89     2545.95    101.60 o 
   0   2   7     1809.11     1487.57    116.01 o 
   1   2   7     6166.28     5941.63    162.27 o 
   2   2   7     1952.84     2041.49    111.92 o 
   3   2   7       40.14      121.46    123.45 o 
   4   2   7       72.27       67.76    104.74 o 
   5   2   7      289.44      192.05    149.67 o 
   6   2   7     5642.36     5521.85    267.64 o 
   7   2   7     1370.29     1114.31    157.57 o 
   8   2   7       76.35      -38.20     55.97 o 
   9   2   7     2004.53     2532.55    126.32 o 
  10   2   7      428.74      387.30     78.49 o 
  11   2   7     1502.21     1364.39    100.74 o 
  12   2   7      884.83      817.31    127.49 o 
  13   2   7     1477.29     1111.90    109.03 o 
 -16   3   7       24.79        0.54     62.41 o 
 -15   3   7    10177.37    10809.06    382.91 o 
 -14   3   7     2676.43     2347.02    169.41 o 
 -13   3   7     1308.78     1186.55    137.85 o 
 -12   3   7      178.14       24.96     64.65 o 
 -11   3   7     5043.52     4800.42    159.67 o 
 -10   3   7    16335.02    16413.73    331.23 o 
  -9   3   7      753.53      550.00     98.95 o 
  -8   3   7     3462.56     3814.61    274.16 o 
  -7   3   7     8964.85     9404.23    254.02 o 
  -6   3   7      424.75      372.78     38.14 o 
  -5   3   7     9438.42     9056.69    153.61 o 
  -4   3   7     6387.76     6143.68    136.70 o 
  -3   3   7    18319.24    19099.39    331.18 o 
  -2   3   7      983.28     1091.16     77.75 o 
  -1   3   7    22543.82    20194.77    313.53 o 
   0   3   7    37259.24    38218.97    344.77 o 
   1   3   7     7962.97     8394.86    159.17 o 
   2   3   7      145.74       83.12     35.85 o 
   3   3   7    42875.70    43659.64    574.23 o 
   4   3   7     6139.13     6740.20    226.05 o 
   5   3   7      820.41     1052.15    125.31 o 
   6   3   7        2.88      -15.04     78.23 o 
   7   3   7     4886.16     4899.68    159.18 o 
   8   3   7     8031.20     8095.44    246.33 o 
   9   3   7     3149.81     3483.43    188.93 o 
  10   3   7     3753.15     3976.99    274.50 o 
  11   3   7      134.95       21.92     64.97 o 
  12   3   7       69.28       70.78     59.21 o 
  13   3   7      827.96      546.60     97.27 o 
 -16   4   7     2502.40     2130.62    280.34 o 
 -15   4   7      139.75       37.25     58.93 o 
 -14   4   7        7.65      -46.60     51.07 o 
 -13   4   7        3.12       51.07     52.59 o 
 -12   4   7     1858.63     1697.96    149.74 o 
 -11   4   7     9321.89     9064.56    264.66 o 
 -10   4   7     3483.21     3822.77    227.82 o 
  -9   4   7     4936.72     4491.02    202.66 o 
  -8   4   7      155.26      127.25     55.72 o 
  -7   4   7     9099.26     9316.75    247.14 o 
  -6   4   7    23768.93    23109.37    870.37 o 
  -5   4   7    30967.06    31058.12    307.87 o 
  -4   4   7    67349.43    67934.99    600.77 o 
  -3   4   7      136.52      105.14     29.07 o 
  -2   4   7      296.13      243.78     45.07 o 
  -1   4   7     7138.72     6873.74    147.31 o 
   0   4   7     4211.44     3605.04    111.90 o 
   1   4   7      670.09      489.93     57.59 o 
   2   4   7     5148.70     5224.93    167.86 o 
   3   4   7      126.64       66.05     58.47 o 
   4   4   7      197.63      166.06     91.86 o 
   5   4   7       42.53      123.91     70.29 o 
   6   4   7    18612.02    19654.47    314.04 o 
   7   4   7       97.91       21.81     39.07 o 
   8   4   7     5107.87     5056.80    154.98 o 
   9   4   7     4376.11     4487.22    258.81 o 
  10   4   7       23.08       91.68     57.66 o 
  11   4   7     2001.19     1781.26    123.58 o 
  12   4   7     2362.91     2030.50    121.94 o 
 -16   5   7        0.08      233.90     80.30 o 
 -15   5   7     3146.60     3065.94    301.91 o 
 -14   5   7        0.67      -75.62    158.57 o 
 -13   5   7     8640.41     8896.89    253.97 o 
 -12   5   7     5276.15     5364.89    203.89 o 
 -11   5   7     3015.57     2955.37    139.38 o 
 -10   5   7     7082.27     7160.61    254.21 o 
  -9   5   7       29.80        3.35     38.75 o 
  -8   5   7      278.47      364.63     48.44 o 
  -7   5   7     3712.75     4034.95    133.21 o 
  -6   5   7      778.05      680.25     77.32 o 
  -5   5   7    20378.09    20975.81    358.82 o 
  -4   5   7    45221.80    45207.29    671.14 o 
  -3   5   7     1618.56     1301.05     71.11 o 
  -2   5   7    19836.54    20347.46    316.12 o 
  -1   5   7    32196.87    32667.25    295.82 o 
   0   5   7    41056.04    40976.80    368.92 o 
   1   5   7      453.37      517.96     88.19 o 
   2   5   7     2655.72     2661.77    154.90 o 
   3   5   7     4958.01     4643.53    152.72 o 
   4   5   7    14731.05    14931.26    384.03 o 
   5   5   7      437.30      382.47     74.60 o 
   6   5   7     2496.83     2306.34    171.10 o 
   7   5   7     8158.52     8481.23    209.30 o 
   8   5   7    15838.91    16145.16    286.27 o 
   9   5   7     1052.86     1125.14    112.60 o 
  10   5   7     3249.76     2913.97    165.90 o 
  11   5   7      604.78      489.00    132.55 o 
  12   5   7      261.83      265.91    105.49 o 
 -16   6   7     3212.22     3044.59    305.12 o 
 -15   6   7      101.65       97.34     64.78 o 
 -14   6   7      959.09      594.63    172.92 o 
 -13   6   7     1367.60     1307.21    155.30 o 
 -12   6   7     1075.20     1006.76    135.80 o 
 -11   6   7     2729.97     2987.56    177.52 o 
 -10   6   7    12482.82    12692.16    351.48 o 
  -9   6   7    12076.39    11841.09    305.68 o 
  -8   6   7     1779.05     1881.58    163.37 o 
  -7   6   7    15627.31    15867.31    396.25 o 
  -6   6   7    37270.81    38064.82    439.00 o 
  -5   6   7    51688.10    53017.27    947.48 o 
  -4   6   7    54010.37    55182.88    480.92 o 
  -3   6   7        3.43      -15.12     27.65 o 
  -2   6   7      185.89       88.65     31.56 o 
   0   6   7     5521.45     5128.56    116.77 o 
   1   6   7     2114.29     2045.38    107.28 o 
   2   6   7     3020.49     2847.97    208.00 o 
   3   6   7      541.54      417.01     54.68 o 
   4   6   7     3035.10     2998.28    108.39 o 
   5   6   7     2276.77     2154.10    128.19 o 
   6   6   7    21903.33    21845.04    363.14 o 
   7   6   7     6436.41     6442.18    149.42 o 
   8   6   7     9834.79    10294.85    252.11 o 
   9   6   7     4305.99     4210.92    181.78 o 
  10   6   7      231.69      154.75     55.13 o 
  11   6   7     1239.03     1088.83    125.59 o 
  12   6   7     1045.92      782.90    109.76 o 
 -16   7   7      274.60      271.16     82.47 o 
 -15   7   7      892.97      921.04    276.34 o 
 -14   7   7        1.67      -84.17     84.17 o 
 -13   7   7    21988.06    24101.66    570.23 o 
 -12   7   7     1775.27     1639.97    136.91 o 
 -11   7   7     9141.27     9105.58    206.26 o 
 -10   7   7    34471.11    35640.44    516.87 o 
  -9   7   7     1797.94     1927.35     87.83 o 
  -8   7   7     3251.31     2817.49     97.80 o 
  -7   7   7      488.98      355.00     69.95 o 
  -6   7   7     2428.49     2304.92    137.98 o 
  -5   7   7    20330.56    19192.99    342.08 o 
  -4   7   7    13770.77    13362.61    219.59 o 
  -3   7   7       31.97       22.94     20.12 o 
  -2   7   7     1427.78     1352.55    108.26 o 
  -1   7   7    21949.62    22306.03    340.41 o 
   0   7   7      862.67      879.68     76.99 o 
   1   7   7     4672.68     4534.78    172.58 o 
   2   7   7    15721.76    15785.80    333.23 o 
   3   7   7     2397.92     2405.65    149.82 o 
   4   7   7     2179.75     2028.13    101.26 o 
   5   7   7     4604.15     4649.18    171.00 o 
   6   7   7      321.15      382.01     79.53 o 
   7   7   7     9889.82     9970.46    295.02 o 
   8   7   7     2447.91     2379.12    158.90 o 
   9   7   7     4533.34     4649.37    232.69 o 
  10   7   7    10394.76    10899.03    239.09 o 
  11   7   7     2476.67     2090.17    206.54 o 
  12   7   7     1430.83     1191.87    124.15 o 
 -16   8   7     3404.90     3962.39    583.10 o 
 -15   8   7     1337.61     1349.05    236.19 o 
 -14   8   7       44.59       44.02    102.30 o 
 -13   8   7       83.00      -25.91     76.64 o 
 -12   8   7        6.34      -44.79     44.79 o 
 -11   8   7      313.56       59.85     55.34 o 
 -10   8   7     9164.16     9585.25    300.21 o 
  -9   8   7    12986.09    13309.09    381.69 o 
  -8   8   7     2126.15     2316.48    143.85 o 
  -7   8   7     6211.42     6300.27    195.23 o 
  -6   8   7     7715.81     7802.55    234.86 o 
  -5   8   7    17393.20    17845.10    320.67 o 
  -4   8   7       35.58       27.47     21.94 o 
  -3   8   7      324.07      253.81     32.10 o 
  -2   8   7       22.28       -8.24     50.10 o 
  -1   8   7     2876.82     3085.02    107.43 o 
   0   8   7      605.98      647.54     57.85 o 
   1   8   7      750.84      760.83     65.51 o 
   2   8   7     1020.52      914.43     81.00 o 
   3   8   7     4523.99     4567.01    193.73 o 
   4   8   7    13105.15    13569.45    289.43 o 
   5   8   7     2332.68     2111.91     98.54 o 
   6   8   7     3156.60     3483.42    324.14 o 
   7   8   7     7149.55     7162.47    213.45 o 
   8   8   7    11792.18    11996.66    311.52 o 
   9   8   7     4763.58     5056.07    263.10 o 
  10   8   7      752.46      561.38     88.84 o 
  11   8   7       65.83      -26.90     97.11 o 
  12   8   7       33.81       44.87    138.06 o 
 -16   9   7       21.11      100.07     70.96 o 
 -15   9   7       26.82      117.92     63.34 o 
 -14   9   7      163.79       -5.56    108.00 o 
 -13   9   7    19258.70    20832.00    497.61 o 
 -12   9   7      781.43      984.14    125.66 o 
 -11   9   7    10235.39    10527.45    232.12 o 
 -10   9   7    22366.77    23734.70    399.78 o 
  -9   9   7     5079.83     4859.92    163.95 o 
  -8   9   7     4771.52     4622.65    171.59 o 
  -7   9   7    12082.82    12454.07    282.47 o 
  -6   9   7     6449.22     6443.80    177.09 o 
  -5   9   7     4310.30     4366.04    148.60 o 
  -4   9   7     8410.95     7943.81    247.73 o 
  -3   9   7      294.79      142.04     34.27 o 
  -2   9   7      798.19      732.97     67.24 o 
  -1   9   7      152.98       55.17     27.80 o 
   0   9   7     3637.57     3836.02    169.89 o 
   1   9   7    20728.47    20288.34    358.43 o 
   2   9   7    17375.93    18168.84    395.64 o 
   3   9   7     5512.72     5191.71    194.43 o 
   4   9   7     6783.45     6440.72    193.41 o 
   5   9   7      663.35      611.32     65.48 o 
   6   9   7    14457.21    14631.53    296.28 o 
   7   9   7    16735.33    17817.06    401.37 o 
   8   9   7     1773.94     1893.47     96.15 o 
   9   9   7     3911.27     4208.93    159.66 o 
  10   9   7     3757.95     3861.98    262.95 o 
  11   9   7      181.84      152.75     45.54 o 
  12   9   7       70.34       88.86    113.48 o 
 -16  10   7     7349.51     7078.38    314.56 o 
 -15  10   7     7544.14     8008.77    366.25 o 
 -14  10   7       77.26       -9.35    125.58 o 
 -13  10   7       33.20      168.61     72.39 o 
 -12  10   7      403.67      221.01     78.69 o 
 -11  10   7     1517.74     1296.56    160.25 o 
 -10  10   7    13841.29    14304.95    282.70 o 
  -9  10   7     7401.26     7388.72    237.81 o 
  -8  10   7       41.78       37.46     39.14 o 
  -7  10   7       29.29        1.02     52.26 o 
  -6  10   7      123.63      160.39     32.85 o 
  -5  10   7    12135.32    12087.54    266.94 o 
  -4  10   7     1745.80     1636.42    123.12 o 
  -3  10   7     5954.71     5581.33    162.99 o 
  -2  10   7    44163.91    46532.81    532.07 o 
  -1  10   7    30616.27    31806.29    373.68 o 
   0  10   7     8538.07     8105.53    187.45 o 
   1  10   7     4248.72     4114.52    144.32 o 
   2  10   7     3290.52     3501.07    143.91 o 
   3  10   7     2107.91     2230.58    129.45 o 
   4  10   7    16039.11    15902.13    292.65 o 
   5  10   7     5094.69     5277.73    136.91 o 
   6  10   7      431.64      536.62     69.02 o 
   7  10   7     2234.25     2453.00    241.10 o 
   8  10   7     1121.57      891.46    107.94 o 
   9  10   7      740.74      788.39    100.39 o 
  10  10   7     1605.59     1524.46    199.32 o 
  11  10   7      305.94      218.32     69.97 o 
  12  10   7      337.70      186.62     83.15 o 
 -16  11   7     1225.48     1077.15    132.25 o 
 -15  11   7       93.43       98.09     77.92 o 
 -14  11   7      292.62      285.44     92.54 o 
 -13  11   7    13557.85    15129.89    449.64 o 
 -12  11   7    10979.30    11502.88    414.62 o 
 -11  11   7       12.72       68.05    196.14 o 
 -10  11   7     1822.07     1925.31    123.73 o 
  -9  11   7      117.06       34.57     34.80 o 
  -8  11   7        1.07      -27.42     71.47 o 
  -7  11   7    10174.52    10341.51    262.07 o 
  -6  11   7     1495.26     1248.39    116.33 o 
  -5  11   7     1468.78     1526.76     91.64 o 
  -4  11   7     4226.02     4085.40    101.87 o 
  -3  11   7     5125.99     5201.90    165.04 o 
  -2  11   7    36701.01    37194.97    527.64 o 
  -1  11   7     6254.04     6263.50    191.29 o 
   0  11   7    16699.02    16737.51    710.62 o 
   1  11   7    16019.07    16539.39    399.96 o 
   2  11   7     7296.56     7458.16    225.71 o 
   3  11   7      483.58      421.62     57.88 o 
   4  11   7      347.04      311.38     52.90 o 
   5  11   7      236.00      164.82     37.94 o 
   6  11   7     3415.29     3562.52    143.56 o 
   7  11   7    16783.74    17560.79    266.50 o 
   8  11   7     3104.11     3297.48    159.31 o 
   9  11   7      468.87      373.35     79.99 o 
  10  11   7      862.30      729.46    117.76 o 
  11  11   7      829.28      962.33    197.00 o 
  12  11   7      695.93      535.76    236.34 o 
 -16  12   7    10948.66    11184.73    873.92 o 
 -15  12   7    11735.87    12586.07    465.73 o 
 -14  12   7       16.97      226.79     75.17 o 
 -13  12   7      600.67      412.91    160.17 o 
 -12  12   7      539.65      277.94    104.21 o 
 -11  12   7     7344.45     8182.82    295.84 o 
 -10  12   7    12504.63    12551.91    312.59 o 
  -9  12   7     6747.21     7090.85    168.60 o 
  -8  12   7     1476.20     1280.58    113.56 o 
  -7  12   7     3429.50     3354.78    190.20 o 
  -6  12   7      491.15      387.30     76.71 o 
  -5  12   7    14652.58    14860.66    378.23 o 
  -4  12   7       25.61       34.26     26.81 o 
  -3  12   7    23287.76    24976.35    347.04 o 
  -2  12   7    60372.11    61896.41    841.17 o 
  -1  12   7    37667.63    38782.25    590.79 o 
   0  12   7      242.75      240.67     31.51 o 
   1  12   7     5619.39     5577.85    234.50 o 
   2  12   7     4520.06     4588.01    162.26 o 
   3  12   7     3600.67     3625.92    185.65 o 
   4  12   7    36105.68    38131.15    645.47 o 
   5  12   7    19617.86    20859.85    337.32 o 
   6  12   7       10.16       -3.93     51.43 o 
   7  12   7      243.40       77.54    118.73 o 
   8  12   7       51.82      -18.52     56.54 o 
   9  12   7       17.85      -48.77     48.77 o 
  10  12   7     1035.24      713.59    118.52 o 
  11  12   7       19.62      232.05     95.51 o 
  12  12   7     1040.06     1544.72    396.38 o 
 -15  13   7        2.41       69.65     68.59 o 
 -14  13   7       26.10      -30.71     86.30 o 
 -13  13   7     4155.49     4582.30    228.20 o 
 -12  13   7    15309.17    16617.54    438.21 o 
 -11  13   7     3101.07     2797.93    221.91 o 
 -10  13   7     4930.55     5557.67    260.50 o 
  -9  13   7     5293.22     5394.17    127.19 o 
  -8  13   7    10407.95    10646.68    304.42 o 
  -7  13   7     2654.48     2530.35    121.76 o 
  -6  13   7      763.18      636.40    113.02 o 
  -5  13   7     1852.77     1604.65    135.28 o 
  -4  13   7     6856.90     6671.66    171.02 o 
  -3  13   7     1451.23     1605.36    127.98 o 
  -2  13   7    34077.93    35585.57    487.19 o 
  -1  13   7     1844.41     2026.25    128.75 o 
   0  13   7       51.32       59.42     43.97 o 
   1  13   7     3774.80     3807.21    211.33 o 
   2  13   7       25.57        9.70     35.44 o 
   3  13   7       13.28       -1.50     13.99 o 
   4  13   7      971.44      935.54    112.49 o 
   5  13   7     1102.08     1261.30    149.18 o 
   6  13   7      157.57      103.12     49.42 o 
   7  13   7     2494.58     2442.19    122.96 o 
   8  13   7      687.83      753.38    116.50 o 
   9  13   7       95.87       28.45     96.31 o 
  10  13   7      564.54      523.27    159.08 o 
  11  13   7     5567.22     6252.16   1074.47 o 
 -15  14   7     5221.30     5156.14    327.83 o 
 -14  14   7       42.90        8.30     90.56 o 
 -13  14   7      573.53      331.05    106.37 o 
 -12  14   7      334.12      111.93    131.90 o 
 -11  14   7     7748.71     8089.71    274.93 o 
 -10  14   7    13314.89    14397.07    282.25 o 
  -9  14   7     1357.60     1494.80    204.79 o 
  -8  14   7     1599.93     1439.30    132.25 o 
  -7  14   7    14374.17    14333.07    329.96 o 
  -6  14   7      774.94      566.37     65.41 o 
  -5  14   7      973.92      961.12     79.66 o 
  -4  14   7      613.14      528.20     83.31 o 
  -3  14   7     9064.12     8956.78    239.05 o 
  -2  14   7    17836.56    17696.39    397.41 o 
  -1  14   7     8091.23     7840.46    226.14 o 
   0  14   7      116.99      171.54     61.65 o 
   1  14   7     2123.40     2194.42    108.34 o 
   2  14   7       69.75       78.12     42.19 o 
   3  14   7     5260.60     5591.80    361.43 o 
   4  14   7    29409.82    31270.71    481.40 o 
   5  14   7    25406.87    27417.88    424.91 o 
   6  14   7      146.65      114.51     56.59 o 
   7  14   7      870.61      872.28    102.91 o 
   8  14   7     1112.89      888.36    133.29 o 
   9  14   7     1815.44     1559.35    132.45 o 
  10  14   7     1032.40      964.98    191.99 o 
  11  14   7      189.15      169.33    159.15 o 
 -15  15   7      166.64       34.93     97.41 o 
 -14  15   7      784.11      608.89    110.93 o 
 -13  15   7       97.57      148.63     66.96 o 
 -12  15   7     1834.29     1603.10    243.12 o 
 -11  15   7      151.10       51.80     41.55 o 
 -10  15   7     5217.99     5525.76    197.70 o 
  -9  15   7    14964.18    15806.21    401.86 o 
  -8  15   7    16430.14    17027.68    375.79 o 
  -7  15   7     2226.93     1888.08    168.76 o 
  -6  15   7     2666.99     2737.11     77.50 o 
  -5  15   7     1163.05     1134.45     82.39 o 
  -4  15   7     1332.22     1302.49    107.58 o 
  -3  15   7     2823.38     2944.57    157.50 o 
  -2  15   7    33801.07    35047.90    421.09 o 
  -1  15   7     2133.35     2055.91    142.29 o 
   0  15   7     2097.69     2059.64    141.53 o 
   1  15   7      100.85       82.29     40.19 o 
   2  15   7      464.57      344.84     89.05 o 
   3  15   7     4105.42     4187.35    154.54 o 
   4  15   7      672.16      481.87    122.77 o 
   5  15   7     1115.26      939.67    105.29 o 
   6  15   7     8903.57     9133.01    238.17 o 
   7  15   7      164.90      128.01     69.26 o 
   8  15   7      711.74      757.88    115.20 o 
   9  15   7     3408.62     3216.18    420.98 o 
  10  15   7     3749.34     3726.53    741.08 o 
  11  15   7    15109.84    17676.09    799.86 o 
 -15  16   7     1141.20      603.29    141.35 o 
 -14  16   7      543.10      480.99    121.50 o 
 -13  16   7       39.20      -27.90    143.27 o 
 -12  16   7      616.47      306.70    105.88 o 
 -11  16   7     1016.45     1065.27    165.79 o 
 -10  16   7     6208.57     5854.75    155.21 o 
  -9  16   7      305.91      276.66    162.34 o 
  -8  16   7     7257.30     7285.63    178.12 o 
  -7  16   7    10986.26    11178.16    369.76 o 
  -6  16   7       12.70       25.21     33.14 o 
  -5  16   7        2.54      -33.20     43.18 o 
  -4  16   7      481.17      389.65     48.36 o 
  -3  16   7      963.04      857.03     89.22 o 
  -2  16   7     6845.20     6718.92    214.82 o 
  -1  16   7      134.53      199.64     50.80 o 
   0  16   7      740.58      799.44    116.48 o 
   1  16   7     1130.17     1062.75    141.82 o 
   2  16   7    31913.80    34419.51    729.73 o 
   3  16   7    10574.16    11400.05    421.07 o 
   4  16   7     6005.42     6758.70    372.90 o 
   5  16   7    12449.40    12577.74    302.89 o 
   6  16   7       89.99      -22.15    151.98 o 
   7  16   7     3690.96     3964.66    192.20 o 
   8  16   7      189.55      166.92    102.79 o 
   9  16   7      462.96      457.11    309.31 o 
  10  16   7      177.34       -1.77    114.41 o 
  11  16   7      144.49       -2.84    196.29 o 
 -14  17   7      536.18      406.07    108.76 o 
 -13  17   7       86.99       31.25     98.04 o 
 -12  17   7      355.42      333.34    166.51 o 
 -11  17   7      178.11       12.02    112.38 o 
 -10  17   7     3327.72     3198.84    312.12 o 
  -9  17   7    12232.87    13251.27    347.36 o 
  -8  17   7     9560.72    10436.57    267.13 o 
  -7  17   7      565.30      465.83     77.48 o 
  -6  17   7     5537.46     5493.45    182.26 o 
  -5  17   7    15427.37    15893.62    390.11 o 
  -4  17   7    21878.75    22416.85    387.14 o 
  -3  17   7    13303.10    13895.01    385.25 o 
  -2  17   7    26472.87    28183.82    472.37 o 
  -1  17   7      328.35      250.36     73.98 o 
   0  17   7      735.95      807.40    104.74 o 
   1  17   7     3637.98     3593.80    198.38 o 
   2  17   7      330.10      330.87    112.99 o 
   3  17   7      273.85      332.80    154.55 o 
   4  17   7     3456.42     3143.01    193.59 o 
   5  17   7     4395.12     4509.55    187.02 o 
   6  17   7     6471.12     6905.53    318.11 o 
   7  17   7        4.06       -8.96     40.84 o 
   8  17   7      487.58      457.56    143.61 o 
   9  17   7     2034.19     1821.91    349.95 o 
  10  17   7     2741.33     3048.36    436.24 o 
 -14  18   7      469.94      494.67     83.09 o 
 -13  18   7      130.38      105.74     73.74 o 
 -12  18   7     1669.98     1234.82    235.23 o 
 -11  18   7     1122.76      975.12    307.34 o 
 -10  18   7      152.78       60.06     72.64 o 
  -9  18   7      265.58       66.24     58.27 o 
  -8  18   7     4647.27     4529.29    155.08 o 
  -7  18   7     2789.21     2648.67     70.03 o 
  -6  18   7    10447.99    10951.73    228.77 o 
  -5  18   7      266.54      120.44     31.17 o 
  -4  18   7       67.07       84.93     35.00 o 
  -3  18   7     1464.05     1409.79     93.38 o 
  -2  18   7      983.97      727.77     68.72 o 
  -1  18   7      238.88      254.04    116.26 o 
   0  18   7     1441.21     1542.29     92.95 o 
   1  18   7      249.33      171.29     48.75 o 
   2  18   7    40953.05    45388.96    813.43 o 
   3  18   7    20426.98    21507.79    397.72 o 
   4  18   7      394.85      423.87     94.15 o 
   5  18   7     1067.68     1266.30    178.01 o 
   6  18   7      424.92      329.83     82.46 o 
   7  18   7     3233.07     2820.65    156.29 o 
   8  18   7      682.84      500.33    254.99 o 
   9  18   7      389.55      234.61    205.74 o 
  10  18   7       29.30     -164.11    212.95 o 
 -14  19   7      222.71       26.34     92.56 o 
 -13  19   7     1506.43     1365.86    234.93 o 
 -12  19   7      659.97      560.32    115.07 o 
 -11  19   7      261.73      249.01     88.10 o 
 -10  19   7     1883.46     1689.83    192.77 o 
  -9  19   7     8592.13     8229.14    613.21 o 
  -8  19   7     9297.50     9707.13    310.65 o 
  -7  19   7     3514.16     3544.86    170.69 o 
  -6  19   7      114.11      111.46     70.11 o 
  -5  19   7     1796.05     1530.42    144.25 o 
  -4  19   7    13711.05    14139.86    455.98 o 
  -3  19   7    13814.46    14302.08    441.41 o 
  -2  19   7     5111.56     5321.91    155.32 o 
  -1  19   7     2321.20     2489.33    198.60 o 
   0  19   7     1782.79     1936.14    149.90 o 
   1  19   7     8152.20     8629.07    216.15 o 
   2  19   7     1330.31     1083.98    160.69 o 
   3  19   7      455.90      537.99    110.20 o 
   4  19   7      105.59       21.76     51.27 o 
   5  19   7     4926.30     5029.09    244.84 o 
   6  19   7     4205.17     4327.62    181.34 o 
   7  19   7      183.22       99.35     80.91 o 
   8  19   7       92.40      118.25    108.17 o 
   9  19   7       80.08       41.20     82.46 o 
  10  19   7      616.97      664.10    127.73 o 
 -14  20   7       17.40      109.90     69.37 o 
 -13  20   7      123.65      151.01     66.95 o 
 -12  20   7     1669.31     1685.09    264.15 o 
 -11  20   7     2395.22     2294.12    256.76 o 
 -10  20   7      172.18      316.14    102.48 o 
  -9  20   7      345.96      265.61     76.74 o 
  -8  20   7     6613.90     6975.63    210.49 o 
  -7  20   7     1764.33     1448.28    136.65 o 
  -6  20   7    11381.21    11572.82    246.90 o 
  -5  20   7      625.56      568.91     78.45 o 
  -4  20   7     1297.40     1177.76    144.44 o 
  -3  20   7     5056.62     5256.15    172.94 o 
  -2  20   7     1477.70     1444.98    160.58 o 
  -1  20   7      465.77      597.05    126.24 o 
   0  20   7    15001.95    14811.55    333.31 o 
   1  20   7     2472.26     2581.47    205.45 o 
   2  20   7    10266.18    10428.06    340.52 o 
   3  20   7    10503.16    11029.89    328.05 o 
   4  20   7      940.52      548.40    146.41 o 
   5  20   7       57.46      101.03     59.13 o 
   6  20   7     2607.28     2536.90    171.09 o 
   7  20   7     2643.93     2563.97    181.90 o 
   8  20   7     1673.09     1786.76    367.01 o 
   9  20   7     1273.91     1097.88    305.44 o 
  10  20   7        1.90      -33.87     73.13 o 
 -13  21   7      917.61      654.45    144.39 o 
 -12  21   7        2.24      -78.23     78.23 o 
 -11  21   7       26.34      -18.98     63.28 o 
 -10  21   7       93.79       23.05    147.12 o 
  -9  21   7       71.83       43.14     80.48 o 
  -8  21   7      143.45        2.57    230.11 o 
  -7  21   7     1729.88     1606.99    198.07 o 
  -6  21   7      596.78      644.70    200.59 o 
  -5  21   7     1355.13     1198.63    102.05 o 
  -4  21   7      687.48      670.12    103.88 o 
  -3  21   7     7475.65     7142.71    232.09 o 
  -2  21   7      356.00      258.80     68.25 o 
  -1  21   7      335.38      327.17     73.55 o 
   0  21   7       34.75       47.61     33.04 o 
   1  21   7     2474.56     2540.71    210.07 o 
   2  21   7     1157.88     1050.10    137.23 o 
   3  21   7      117.45      -69.83    230.34 o 
   4  21   7     2786.04     2810.93    225.23 o 
   5  21   7     1138.43     1147.17    147.39 o 
   6  21   7       94.25       47.30     35.64 o 
   7  21   7       19.43      -99.87    123.59 o 
   8  21   7       33.29      147.37    295.76 o 
   9  21   7      143.67      164.27    108.64 o 
 -13  22   7      228.18      160.81     99.01 o 
 -12  22   7     2573.59     2440.77    238.45 o 
 -11  22   7     2510.79     2027.86    417.81 o 
 -10  22   7     1121.63      867.72    158.77 o 
  -9  22   7      492.28      591.06     98.40 o 
  -8  22   7     7940.00     8143.86    258.99 o 
  -7  22   7     4770.36     5049.28    188.27 o 
  -6  22   7     2694.22     2962.02    180.12 o 
  -5  22   7        4.24       15.51     31.05 o 
  -4  22   7     1766.33     1713.12    159.12 o 
  -3  22   7     2812.04     3049.05    307.64 o 
  -2  22   7       83.81       36.64     45.20 o 
  -1  22   7     1208.49     1221.59    173.83 o 
   0  22   7     9252.71     9703.58    242.90 o 
   1  22   7      438.21      355.07    110.41 o 
   2  22   7     5709.62     5411.21    230.64 o 
   3  22   7     8075.27     8867.12    453.75 o 
   4  22   7     2905.83     3151.67    102.61 o 
   5  22   7      342.38      113.98     82.05 o 
   6  22   7     8064.52     9074.01    787.00 o 
   7  22   7     2427.56     2361.99    240.96 o 
   8  22   7      510.34      420.50    133.66 o 
   9  22   7      617.24      511.45    111.16 o 
 -12  23   7        0.77       43.20     44.59 o 
 -11  23   7      170.37      152.55     69.68 o 
 -10  23   7       14.70      -12.29     49.44 o 
  -9  23   7       21.23       28.33     54.56 o 
  -8  23   7      407.03      242.63    165.10 o 
  -7  23   7      265.35      253.93     92.38 o 
  -6  23   7       16.94       21.39     49.49 o 
  -5  23   7     6230.23     6222.15    222.25 o 
  -4  23   7     3144.40     3249.62    119.90 o 
  -3  23   7       76.25       94.12     64.69 o 
  -2  23   7     5522.79     5933.66    276.02 o 
  -1  23   7     1468.22     1560.32    100.00 o 
   0  23   7      271.07      191.58     55.88 o 
   1  23   7       10.06       58.73     41.57 o 
   2  23   7     1805.53     1808.01    112.58 o 
   3  23   7       35.22       14.65     56.82 o 
   4  23   7     4488.17     4559.11    236.13 o 
   5  23   7       83.66       44.18     45.47 o 
   6  23   7      964.70      423.91    320.86 o 
   7  23   7      432.31      -47.41    380.86 o 
   8  23   7       46.23       69.93     61.95 o 
 -12  24   7     2125.61     2073.99    290.33 o 
 -11  24   7      779.92      793.53    128.60 o 
 -10  24   7      524.60      423.83     76.65 o 
  -9  24   7      596.59      317.22    148.43 o 
  -8  24   7     9476.47     9652.64    352.82 o 
  -7  24   7    10729.23    11530.56    453.73 o 
  -6  24   7      410.94      346.72    123.56 o 
  -5  24   7        5.35      105.09    132.14 o 
  -4  24   7     2935.57     3118.24    115.14 o 
  -3  24   7      559.29      530.43     95.78 o 
  -2  24   7     3122.89     3140.67    106.21 o 
  -1  24   7     7421.87     8186.97    216.69 o 
   0  24   7     1036.28     1043.57    163.11 o 
   1  24   7      456.49      389.76    110.75 o 
   2  24   7     3448.62     3139.73    134.22 o 
   3  24   7     7290.49     8306.67    323.72 o 
   4  24   7     2553.85     2131.00    198.97 o 
   5  24   7     1550.55     1164.20    131.60 o 
   6  24   7     9324.12    10141.98    626.20 o 
   7  24   7     1555.39     1301.63    216.11 o 
   8  24   7       45.27      -43.62    267.43 o 
 -11  25   7      704.20      439.70     76.83 o 
 -10  25   7      679.60      449.54     99.96 o 
  -9  25   7        6.77       23.08     94.12 o 
  -8  25   7      639.06      391.78    104.21 o 
  -7  25   7       11.37      -74.34    326.28 o 
  -6  25   7       50.27       29.10     77.19 o 
  -5  25   7     2362.81     2356.54    216.96 o 
  -4  25   7     3204.65     3309.53     48.52 o 
  -3  25   7     1111.28     1241.35    102.33 o 
  -2  25   7     3751.36     3652.78    107.10 o 
  -1  25   7      467.10      446.96    118.67 o 
   0  25   7      608.06      446.28     87.70 o 
   1  25   7      971.25      780.68    180.07 o 
   2  25   7     3421.44     3388.47    194.73 o 
   3  25   7      174.24      226.13    108.28 o 
   4  25   7        8.70        9.15    144.97 o 
   5  25   7      450.07      232.51    101.13 o 
   6  25   7        0.73      -74.75     74.75 o 
   7  25   7       52.15      159.10     87.47 o 
 -11  26   7        8.74       10.63     77.98 o 
 -10  26   7      789.21      564.96    173.71 o 
  -9  26   7      358.27      458.35     90.06 o 
  -8  26   7     3599.58     3692.03    325.50 o 
  -7  26   7     7778.63     7954.57    503.29 o 
  -6  26   7     2132.82     2006.69    183.94 o 
  -5  26   7      109.50       97.92     65.94 o 
  -4  26   7     5342.67     5687.66    368.90 o 
  -3  26   7     1483.22     1748.89    371.85 o 
  -2  26   7     1022.51      901.14    107.95 o 
  -1  26   7     2486.04     2464.17    152.94 o 
   0  26   7      605.59      546.98    140.08 o 
   1  26   7      158.41       27.09     97.18 o 
   2  26   7      354.74      398.04     82.39 o 
   3  26   7      451.84      104.23    381.55 o 
   4  26   7      517.91      343.74    140.82 o 
   5  26   7      330.94      259.74     80.03 o 
   6  26   7     4699.53     5109.70   1012.25 o 
   7  26   7      965.56      671.91    166.18 o 
 -10  27   7      209.15      176.11    142.86 o 
  -9  27   7      319.17      212.43    108.80 o 
  -8  27   7     1765.26     1412.25    256.06 o 
  -7  27   7     1085.57     1175.23    198.84 o 
  -6  27   7      175.57       64.62     89.36 o 
  -5  27   7       22.07       53.67     68.11 o 
  -4  27   7     2072.31     2041.62    408.18 o 
  -3  27   7     1071.92      875.91    124.70 o 
  -2  27   7     1953.79     1772.23    123.20 o 
  -1  27   7      129.96       55.27     52.42 o 
   0  27   7      732.55      467.47    115.86 o 
   1  27   7      341.41      332.60     87.69 o 
   2  27   7     1763.94     2466.20    374.84 o 
   3  27   7        1.75       67.09     50.33 o 
   4  27   7      564.01      560.63    496.90 o 
   5  27   7        7.02      -12.71    112.91 o 
   6  27   7        7.01      165.65    257.33 o 
 -10  28   7     4415.11     4800.24    459.53 o 
  -9  28   7     2361.02     2307.10    244.82 o 
  -8  28   7     1116.46      962.74    174.13 o 
  -7  28   7     5270.09     5527.39    331.49 o 
  -6  28   7      822.03      807.30    158.69 o 
  -5  28   7        9.00       90.83     57.04 o 
  -4  28   7     2573.94     2446.91    270.19 o 
  -3  28   7      789.97      645.52    269.46 o 
  -2  28   7      981.99      790.79    123.39 o 
  -1  28   7     1422.37     1058.42    134.32 o 
   0  28   7       36.15       43.99     61.33 o 
   1  28   7       39.80       77.11     46.46 o 
   2  28   7      189.87      154.52    162.58 o 
   3  28   7       47.56       17.92     55.78 o 
   4  28   7     2009.79     1853.01    213.45 o 
   5  28   7     3167.19     2864.78    575.76 o 
   6  28   7      281.62      112.58    159.16 o 
  -9  29   7        8.94        7.67     55.55 o 
  -8  29   7       99.66       78.10     81.86 o 
  -7  29   7       65.93      132.48     72.62 o 
  -6  29   7       65.99      163.68     91.67 o 
  -5  29   7      547.75      495.25    156.93 o 
  -4  29   7     1434.26     1088.22    225.22 o 
  -3  29   7     3638.64     3582.74    225.22 o 
  -2  29   7     3002.47     3037.00    135.84 o 
  -1  29   7      822.12      633.08    120.39 o 
   0  29   7        1.72       51.52     78.10 o 
   1  29   7     1095.26      801.84    128.47 o 
   2  29   7     1119.05      935.92    145.03 o 
   3  29   7     3233.83     3626.87    713.48 o 
   4  29   7       63.46       16.37     72.91 o 
   5  29   7       10.50       -3.33     41.04 o 
  -8  30   7     1616.56     1483.39    288.46 o 
  -7  30   7     4483.82     4806.91    389.15 o 
  -6  30   7      209.27      229.77     92.71 o 
  -5  30   7      316.94      284.97    108.69 o 
  -4  30   7       23.77      -50.87     61.56 o 
  -3  30   7       66.40       24.32     98.78 o 
  -2  30   7     1305.49     1126.23    191.34 o 
  -1  30   7      939.29      687.77    138.60 o 
   0  30   7      263.09      311.18     61.16 o 
   1  30   7      333.49      188.45     63.94 o 
   2  30   7     2057.47     2041.70    318.83 o 
   3  30   7      641.58      492.92    100.75 o 
   4  30   7     1748.49     1537.00    266.14 o 
  -7  31   7     1419.83     1134.30    184.26 o 
  -6  31   7      955.89      971.14    186.98 o 
  -5  31   7      198.40      205.41     78.23 o 
  -4  31   7       70.90      -67.31     67.31 o 
  -3  31   7     1789.81     1762.88    177.90 o 
  -2  31   7      858.12      669.86    159.18 o 
  -1  31   7     1016.75      947.26    291.30 o 
   0  31   7     1592.72     1631.77    122.06 o 
   1  31   7     3199.65     3260.77    505.08 o 
   2  31   7     2553.71     3090.89    408.69 o 
   3  31   7     1604.56     1174.97    198.02 o 
  -6  32   7      418.04      398.18     79.28 o 
  -5  32   7      180.25       83.56     71.47 o 
  -4  32   7      218.47      163.56     65.86 o 
  -3  32   7     1126.15      809.32    195.26 o 
  -2  32   7      601.02      372.29     73.73 o 
  -1  32   7      503.10      343.33     82.39 o 
   0  32   7        4.22       50.08     48.62 o 
   1  32   7      477.10      166.59    181.07 o 
   2  32   7      309.00       44.22     63.56 o 
  -3  33   7      648.52      664.42    192.27 o 
  -2  33   7      709.94      637.43    137.81 o 
  -1  33   7      594.67      289.05    101.89 o 
 -16   0   8    12489.76    10263.97    696.82 o 
 -15   0   8     7482.95     7233.20    327.43 o 
 -14   0   8     4582.46     4677.03    365.11 o 
 -13   0   8       69.18       88.77     56.54 o 
 -12   0   8      134.90       94.53     71.11 o 
 -11   0   8     1683.32     1406.90    347.77 o 
 -10   0   8    46992.79    50451.92   1066.01 o 
  -9   0   8    10048.80    10207.24    658.09 o 
  -8   0   8     3225.63     3273.61    237.07 o 
  -7   0   8     2420.42     2944.68    205.87 o 
  -6   0   8     6526.41     7102.37    275.56 o 
  -5   0   8     4823.57     4700.99    355.13 o 
  -4   0   8     8021.85     7782.14    297.77 o 
  -3   0   8     5430.64     5710.62    200.97 o 
  -2   0   8   131348.64   134585.44   2689.83 o 
  -1   0   8    49274.32    51693.65   1194.99 o 
   0   0   8     4281.28     4164.86    280.18 o 
   1   0   8     3296.51     3921.41    410.92 o 
   2   0   8     2027.30     2793.96    438.19 o 
   3   0   8     1234.20     1554.69    238.29 o 
   4   0   8    21790.33    23285.16    485.82 o 
   5   0   8    43597.01    46175.01   1238.90 o 
   6   0   8     7387.37     7798.66    265.31 o 
   7   0   8      445.22      469.22    144.43 o 
   8   0   8      784.73      680.62    141.05 o 
   9   0   8        3.15       46.03    180.04 o 
  10   0   8     5367.45     4656.76    652.95 o 
  11   0   8      509.31      411.51    264.71 o 
  12   0   8     3219.07     2803.99    698.21 o 
 -16   1   8       34.26       99.40     81.88 o 
 -15   1   8       81.73       66.82     49.31 o 
 -14   1   8       45.83      125.42     43.59 o 
 -13   1   8      446.81      150.13     83.10 o 
 -12   1   8      195.52       44.27     55.35 o 
 -11   1   8      165.64      110.89     52.86 o 
 -10   1   8      295.54      397.27     77.17 o 
  -9   1   8      239.76      248.30     66.28 o 
  -8   1   8        0.62       68.66     80.27 o 
  -7   1   8      200.28      172.06     61.62 o 
  -6   1   8     1234.89     1531.42    122.93 o 
  -5   1   8       50.96       73.90     33.60 o 
  -4   1   8     5147.35     4900.55    173.64 o 
  -3   1   8     3737.41     3743.48    117.28 o 
  -2   1   8      234.12      211.66     50.11 o 
  -1   1   8     2461.57     2424.57     87.57 o 
   0   1   8       58.21       84.58     37.86 o 
   1   1   8      802.94      939.48    106.93 o 
   2   1   8      611.41      670.34     96.68 o 
   3   1   8      644.38      420.64     72.64 o 
   4   1   8       38.69      180.44    118.01 o 
   5   1   8     8248.89     7960.74    276.17 o 
   6   1   8      757.52      823.82    111.42 o 
   7   1   8     1430.57     1314.14    196.17 o 
   8   1   8        2.00      -11.89     60.49 o 
   9   1   8      381.73      255.18    123.28 o 
  10   1   8       70.84       84.66     46.32 o 
  11   1   8      372.43      199.90     59.67 o 
  12   1   8       52.31       63.79     81.06 o 
 -16   2   8     8076.81     9137.42    545.40 o 
 -15   2   8     3322.41     3202.94    217.93 o 
 -14   2   8      414.03      370.65     70.47 o 
 -13   2   8      247.50      147.17     81.51 o 
 -12   2   8      370.97      384.45     87.74 o 
 -11   2   8      173.34      114.29     56.97 o 
 -10   2   8    27493.56    29363.08    454.88 o 
  -9   2   8     9719.79     9991.55    299.64 o 
  -8   2   8     2785.07     2549.98    146.46 o 
  -7   2   8     1593.60     1788.06    167.42 o 
  -6   2   8       53.00      194.12     47.70 o 
  -5   2   8      363.76      426.94    107.45 o 
  -4   2   8     4886.74     4837.70    192.17 o 
  -3   2   8      439.26      390.90     75.30 o 
  -2   2   8    62134.50    62847.87    848.17 o 
  -1   2   8    24098.85    23100.97    484.21 o 
   0   2   8        0.66       24.53     24.78 o 
   1   2   8     6504.95     6188.02    245.51 o 
   2   2   8      134.18       64.24     46.27 o 
   3   2   8      656.89      684.18    100.49 o 
   4   2   8    27923.55    29851.12    368.29 o 
   5   2   8    26300.56    29109.81    570.25 o 
   6   2   8     2036.02     2070.63    195.56 o 
   7   2   8     4064.73     3402.89    178.60 o 
   8   2   8       18.80       80.67     82.43 o 
   9   2   8      120.11       28.89     50.62 o 
  10   2   8     3880.13     3805.16    186.83 o 
  11   2   8      653.51      577.41     90.04 o 
  12   2   8     1028.18      836.96    140.44 o 
 -16   3   8      266.49      356.31    122.55 o 
 -15   3   8       85.17      171.23     69.71 o 
 -14   3   8      210.15       98.44     45.28 o 
 -13   3   8      311.34      169.34     57.62 o 
 -12   3   8     4366.96     4459.80    108.18 o 
 -11   3   8       12.64       58.77     41.45 o 
 -10   3   8     2044.01     2233.87    179.50 o 
  -9   3   8      137.96      139.26     61.57 o 
  -8   3   8     2015.14     2092.84    169.89 o 
  -7   3   8      510.18      529.54     75.72 o 
  -6   3   8        3.22       45.29     36.06 o 
  -5   3   8       28.05      120.96     56.13 o 
  -4   3   8    52338.07    51930.14    670.71 o 
  -3   3   8    21017.13    21178.61    329.86 o 
  -2   3   8    10079.78    10253.75    170.59 o 
  -1   3   8    14052.15    13546.90    238.44 o 
   0   3   8     1092.74     1000.28     72.64 o 
   1   3   8      385.24      459.83     56.71 o 
   2   3   8      103.47      126.89     28.11 o 
   3   3   8     5861.00     6181.16    206.78 o 
   4   3   8        3.72      -34.15     54.44 o 
   5   3   8    13471.46    13896.12    400.02 o 
   6   3   8     2093.42     2219.25    106.43 o 
   7   3   8     3649.69     3519.58    178.48 o 
   8   3   8      475.90      422.83     85.67 o 
   9   3   8     1755.32     1748.68    129.39 o 
  10   3   8      974.68      867.69    124.35 o 
  11   3   8       12.48        2.49     61.25 o 
  12   3   8      700.37      523.24     95.77 o 
 -16   4   8     2986.60     2597.83    192.60 o 
 -15   4   8     1372.06     1316.16    152.41 o 
 -14   4   8     1170.42      985.83    133.81 o 
 -13   4   8      124.94       55.01     61.36 o 
 -12   4   8     3106.76     3077.70    113.22 o 
 -11   4   8     1574.21     1191.53    209.50 o 
 -10   4   8     8566.27     8721.61    312.80 o 
  -9   4   8     8263.07     8634.08    323.03 o 
  -8   4   8       41.13      -18.61     52.15 o 
  -7   4   8      265.13      346.74     79.98 o 
  -6   4   8      339.40      454.88     62.55 o 
  -5   4   8       40.42       97.32     38.18 o 
  -4   4   8    50971.20    53141.26    681.93 o 
  -3   4   8    19925.13    20086.85    366.95 o 
  -2   4   8    12134.77    11424.37    235.13 o 
  -1   4   8    16879.05    16788.57    288.35 o 
   0   4   8     1662.94     1541.01    130.08 o 
   1   4   8    13766.47    13319.96    243.35 o 
   2   4   8      191.24      182.87     41.09 o 
   3   4   8     2173.24     1990.73    113.99 o 
   4   4   8     8248.58     8195.87    265.93 o 
   5   4   8     3701.27     3869.20    156.90 o 
   6   4   8       61.60      -47.35    108.98 o 
   7   4   8     2560.68     2584.40    204.64 o 
   8   4   8     2176.64     2238.60     92.30 o 
   9   4   8     3004.87     3165.54    139.84 o 
  10   4   8     3017.08     2849.15    157.65 o 
  11   4   8     2890.30     3135.20    263.15 o 
  12   4   8       86.54       56.37     68.99 o 
 -16   5   8      159.21      185.93    117.42 o 
 -15   5   8      616.72      466.60     89.32 o 
 -14   5   8      142.11      108.37     66.97 o 
 -13   5   8      653.44      584.55    109.10 o 
 -12   5   8     3920.89     3791.39    145.28 o 
 -11   5   8      660.71      522.31     81.82 o 
 -10   5   8     9630.38     9358.83    329.03 o 
  -9   5   8     4161.76     4383.52    181.13 o 
  -8   5   8    21964.22    22363.16    280.95 o 
  -7   5   8    26276.97    26709.82    426.30 o 
  -6   5   8      762.35      914.96    102.94 o 
  -5   5   8      828.44      616.64     74.99 o 
  -4   5   8    65376.35    70798.05    906.10 o 
  -3   5   8    16481.93    15845.75    338.37 o 
  -2   5   8     3603.16     3336.34    157.94 o 
  -1   5   8     8443.57     7681.99    176.23 o 
   0   5   8     1169.29     1061.09     87.64 o 
   1   5   8      635.93      486.09     53.93 o 
   2   5   8      731.47      474.06     49.86 o 
   3   5   8     1932.54     1940.01    205.90 o 
   4   5   8      978.08      932.87    141.63 o 
   5   5   8      533.35      500.04     96.43 o 
   6   5   8       52.16       46.47     79.02 o 
   7   5   8     1412.40     1456.14    202.52 o 
   8   5   8      285.32      288.81     72.96 o 
   9   5   8     6281.71     6645.98    281.02 o 
  10   5   8     4784.53     5303.13    535.38 o 
  11   5   8     1793.47     1839.02    181.64 o 
  12   5   8     6052.54     6449.51    246.58 o 
 -16   6   8     1784.19     1620.03    318.12 o 
 -15   6   8     2166.35     1649.71    307.05 o 
 -14   6   8     2709.89     2864.65    176.82 o 
 -13   6   8       12.80       61.39     50.97 o 
 -12   6   8     4586.33     4585.85    103.72 o 
 -11   6   8     8415.58     8459.54    275.85 o 
 -10   6   8        0.08      -38.89     89.65 o 
  -9   6   8     3496.63     3402.02    144.59 o 
  -8   6   8      765.19      636.68    140.75 o 
  -7   6   8      678.86      637.31     99.17 o 
  -6   6   8     5618.83     6000.60    178.96 o 
  -5   6   8    15086.82    15620.71    322.04 o 
  -4   6   8    12098.42    11982.17    250.46 o 
  -3   6   8      887.65      756.18     58.73 o 
  -2   6   8    11790.79    10834.91    251.93 o 
  -1   6   8    11423.63    11354.05    286.49 o 
   0   6   8     1238.85     1447.73     77.47 o 
   1   6   8     4743.21     4728.91    176.18 o 
   2   6   8       35.97       62.48     32.24 o 
   3   6   8     4164.70     3617.67    231.17 o 
   4   6   8      270.59      336.23     70.82 o 
   5   6   8     1685.17     1929.35    124.42 o 
   6   6   8     5470.09     5182.16    147.40 o 
   7   6   8      416.70      281.59     68.64 o 
   8   6   8    11240.68    11915.73    224.60 o 
   9   6   8    13129.97    13903.62    315.88 o 
  10   6   8      211.84      196.04     72.25 o 
  11   6   8     1970.81     1698.95    109.41 o 
  12   6   8      313.97      238.70     59.44 o 
 -16   7   8       67.37       13.85     68.96 o 
 -15   7   8     3070.26     2250.12    388.59 o 
 -14   7   8      750.70      555.98    136.30 o 
 -13   7   8     2595.98     2350.21    187.78 o 
 -12   7   8       55.36      149.96     49.33 o 
 -11   7   8     3478.08     3595.40    107.52 o 
 -10   7   8    17537.68    18796.08    428.62 o 
  -9   7   8     5077.55     5004.95    141.42 o 
  -8   7   8    20302.02    22069.63    430.02 o 
  -7   7   8    18671.07    19141.72    405.74 o 
  -6   7   8     6260.81     6325.16    187.70 o 
  -5   7   8     8955.66     8424.87    272.84 o 
  -4   7   8     9086.14     9069.27    208.02 o 
  -3   7   8    10923.74    10964.23    251.87 o 
  -2   7   8    25617.48    26575.80    517.92 o 
  -1   7   8     8234.05     7599.98    185.16 o 
   0   7   8      106.74      100.35     26.47 o 
   1   7   8     1393.10     1302.25    102.86 o 
   2   7   8      745.14      740.23     74.78 o 
   3   7   8      497.64      413.17     66.90 o 
   4   7   8        2.39       59.48     55.56 o 
   5   7   8      212.11       83.20     99.26 o 
   6   7   8     1824.27     1766.02    207.87 o 
   7   7   8     2698.89     2839.54    136.23 o 
   8   7   8      969.84     1037.33    171.69 o 
   9   7   8     3411.84     3377.13    172.37 o 
  10   7   8     2124.82     2091.79    158.64 o 
  11   7   8     1258.75     1136.22     83.72 o 
  12   7   8     4876.70     5437.14    551.45 o 
 -16   8   8        0.30      204.22     72.42 o 
 -15   8   8       57.64      111.00     42.48 o 
 -14   8   8     9662.00    10499.41    385.71 o 
 -13   8   8      954.73      862.89    137.56 o 
 -12   8   8     4790.43     4998.08    117.66 o 
 -11   8   8    18010.96    19272.20    471.71 o 
 -10   8   8     8029.25     8467.33    194.95 o 
  -9   8   8       26.88       27.32     56.23 o 
  -8   8   8       82.61       97.83     28.91 o 
  -7   8   8      350.07      321.32     57.39 o 
  -6   8   8    13937.11    14495.10    398.54 o 
  -5   8   8    14516.34    14861.43    364.59 o 
  -4   8   8    13483.05    13503.85    318.17 o 
  -3   8   8     2400.27     2352.11    120.56 o 
  -2   8   8      817.04      769.05     84.86 o 
  -1   8   8     6971.81     6658.84    187.40 o 
   0   8   8     3134.85     2959.63    145.12 o 
   1   8   8     6216.87     6892.26    180.48 o 
   2   8   8       61.58       20.73     29.98 o 
   3   8   8     3122.17     2982.71    196.07 o 
   4   8   8       45.83       62.99     57.32 o 
   5   8   8     7111.09     7337.33    295.72 o 
   6   8   8    16329.64    16617.15    365.46 o 
   7   8   8      132.57       95.13     52.03 o 
   8   8   8     5591.76     6050.70    179.83 o 
   9   8   8     8693.67     9276.84    367.91 o 
  10   8   8        2.47       74.82     47.58 o 
  11   8   8      756.99      668.84     85.94 o 
 -16   9   8       94.37       91.39    121.90 o 
 -15   9   8     3207.90     2759.23    326.19 o 
 -14   9   8      823.68      791.96    137.80 o 
 -13   9   8       90.25      253.41     79.92 o 
 -12   9   8       27.52      -91.15     91.15 o 
 -11   9   8     3425.63     3508.44    177.20 o 
 -10   9   8    14538.24    14655.68    296.69 o 
  -9   9   8     2116.64     1837.49    267.15 o 
  -8   9   8       57.42       40.05     17.72 o 
  -7   9   8        3.02      -40.53     40.53 o 
  -6   9   8     4498.95     4098.31    201.72 o 
  -5   9   8      787.86      695.83     95.32 o 
  -4   9   8     4135.20     4103.75    198.90 o 
  -3   9   8     1654.24     1784.69    126.48 o 
  -2   9   8     6441.61     5938.51    202.02 o 
  -1   9   8     2178.39     2131.25    117.64 o 
   0   9   8     1641.95     1890.86    108.03 o 
   1   9   8      295.03      319.81     42.31 o 
   2   9   8      656.64      499.40     65.66 o 
   3   9   8     5496.38     5480.97    173.06 o 
   4   9   8     5351.04     5378.17    167.25 o 
   5   9   8     1817.76     1909.84    188.14 o 
   6   9   8       85.37      112.72     68.13 o 
   7   9   8        0.45      -52.71     52.71 o 
   8   9   8      858.46      727.64    126.86 o 
   9   9   8      319.00      129.52    117.97 o 
  10   9   8      111.28      149.52     46.77 o 
  11   9   8        1.91      -22.69     55.20 o 
 -16  10   8     1059.62      926.87    147.65 o 
 -15  10   8     1348.15     1125.12    181.17 o 
 -14  10   8    10548.75    11115.03    376.06 o 
 -13  10   8     8260.01     8694.49    757.20 o 
 -12  10   8     1092.25     1149.82    149.29 o 
 -11  10   8     8675.90     8624.22    216.15 o 
 -10  10   8     6530.87     6355.74    153.45 o 
  -9  10   8     1400.99     1125.10    102.93 o 
  -8  10   8     5704.19     5524.42    189.86 o 
  -7  10   8     6384.41     5795.78    184.23 o 
  -6  10   8      303.75      341.36     56.91 o 
  -5  10   8      503.47      588.68     60.25 o 
  -4  10   8     5326.77     5535.20    155.00 o 
  -3  10   8     1786.55     1806.34    136.77 o 
  -2  10   8     3537.53     3160.13    133.09 o 
  -1  10   8     3063.06     2929.18    115.66 o 
   0  10   8    10372.55    11055.98    314.21 o 
   1  10   8     8459.25     8481.25    227.78 o 
   2  10   8     1370.48     1524.46    127.86 o 
   3  10   8     1948.70     1906.34    145.79 o 
   4  10   8     2407.20     2442.58    147.32 o 
   5  10   8    14612.88    15210.43    320.85 o 
   6  10   8    29096.53    29794.75    623.26 o 
   7  10   8     5520.47     5663.88    211.82 o 
   8  10   8      976.17      916.89    104.55 o 
   9  10   8      554.15      496.44     93.28 o 
  10  10   8      431.62      203.75    106.24 o 
  11  10   8      539.46      546.74    240.15 o 
 -16  11   8      954.16      720.66    153.61 o 
 -15  11   8     1154.63      679.25    139.02 o 
 -14  11   8     1386.75     1043.05    191.23 o 
 -13  11   8     1051.89     1231.56    158.02 o 
 -12  11   8      349.14      268.15    144.99 o 
 -11  11   8      705.58      409.25    181.97 o 
 -10  11   8     3385.63     3266.42     91.02 o 
  -9  11   8     7389.25     7396.20    173.20 o 
  -8  11   8     7010.50     6409.60    367.48 o 
  -7  11   8     1959.58     2078.77     91.38 o 
  -6  11   8     1057.90      782.16    107.80 o 
  -5  11   8     4823.62     4277.56    236.15 o 
  -4  11   8      519.84      353.89     60.19 o 
  -3  11   8     1515.24     1451.60    121.40 o 
  -2  11   8       17.14       34.24     16.49 o 
  -1  11   8      261.90      282.11     56.52 o 
   0  11   8     3030.02     2926.54     94.46 o 
   1  11   8     4223.14     4056.47    161.05 o 
   2  11   8      853.87      478.45     83.82 o 
   3  11   8     9455.49     9542.37    285.70 o 
   4  11   8     5736.25     5766.97    206.45 o 
   5  11   8     9115.44     9646.03    227.21 o 
   6  11   8     2340.65     2760.53    233.54 o 
   7  11   8     1780.40     1922.86    265.46 o 
   8  11   8       19.15       28.82     36.23 o 
   9  11   8     1035.26      663.55    110.58 o 
  10  11   8      593.16      390.86     82.58 o 
  11  11   8      103.28      162.03     89.46 o 
 -15  12   8      692.91      410.44     86.40 o 
 -14  12   8     1744.21     1452.25    222.61 o 
 -13  12   8     3451.97     3633.78    231.87 o 
 -12  12   8     3477.12     3763.77    214.71 o 
 -11  12   8     2266.21     2179.91    268.13 o 
 -10  12   8     1331.50     1230.91     94.32 o 
  -9  12   8     1009.61      968.55     85.85 o 
  -8  12   8     9374.42     9349.19    356.29 o 
  -7  12   8    25740.72    26498.16    493.38 o 
  -6  12   8     4652.29     4418.06    140.07 o 
  -5  12   8     1243.95     1135.81    116.18 o 
  -4  12   8        6.70       -7.25     41.21 o 
  -3  12   8      155.76      139.86     36.74 o 
  -2  12   8     1435.39     1407.04     89.25 o 
  -1  12   8      281.93      288.65     52.46 o 
   0  12   8     7848.35     7757.86    230.92 o 
   1  12   8      632.15      516.78    109.54 o 
   2  12   8    14453.25    15023.89    318.49 o 
   3  12   8     6628.57     6306.56    228.91 o 
   4  12   8     1722.01     1703.45    158.12 o 
   5  12   8      148.53       55.38     67.45 o 
   6  12   8     6375.89     6704.25    354.95 o 
   7  12   8     8861.92     9091.47    238.79 o 
   8  12   8       44.95       14.32     55.13 o 
   9  12   8     1600.41     1374.78    158.32 o 
  10  12   8     1325.48     1878.72    571.88 o 
  11  12   8      753.11      567.72    161.91 o 
 -15  13   8      287.75      300.70     91.40 o 
 -14  13   8     2121.77     2101.47    263.38 o 
 -13  13   8        5.18       19.76     70.06 o 
 -12  13   8     2499.04     2354.38    212.79 o 
 -11  13   8     3206.30     3416.39    165.98 o 
 -10  13   8      505.40      294.47     89.55 o 
  -9  13   8     1726.07     1451.53    134.51 o 
  -8  13   8     3896.51     3894.97    136.76 o 
  -7  13   8      240.70      168.33     35.33 o 
  -6  13   8     2024.26     2114.01    162.35 o 
  -5  13   8     5552.27     5281.04    208.50 o 
  -4  13   8      264.83      188.87     59.91 o 
  -3  13   8     7557.87     7715.57    271.03 o 
  -2  13   8      959.20      670.68     78.64 o 
  -1  13   8     1736.30     1635.18    136.10 o 
   0  13   8     6932.71     6881.73    187.73 o 
   1  13   8     1178.32     1027.42    124.27 o 
   2  13   8     2863.54     2906.27    127.52 o 
   3  13   8    21179.33    22793.93    372.87 o 
   4  13   8    28173.09    28499.55    478.71 o 
   5  13   8      942.55      880.19    110.84 o 
   6  13   8     1338.07      942.04    106.91 o 
   7  13   8     2163.73     2129.65    192.67 o 
   8  13   8      140.81       82.14     99.91 o 
   9  13   8      611.72      513.94    102.58 o 
  10  13   8      686.58      670.66    206.40 o 
  11  13   8     1339.64     1160.06    201.99 o 
 -15  14   8      567.39      536.09     98.49 o 
 -14  14   8      422.08      364.34     91.29 o 
 -13  14   8     1274.44     1154.71    149.91 o 
 -12  14   8     3793.13     3627.82    421.23 o 
 -11  14   8      242.24       57.52     91.14 o 
 -10  14   8     5838.68     6036.21    228.68 o 
  -9  14   8     1699.88     1466.20    126.80 o 
  -8  14   8     3826.31     3850.74    133.18 o 
  -7  14   8    31601.51    34004.40    512.56 o 
  -6  14   8     6348.14     7009.33    202.41 o 
  -5  14   8    12606.18    12498.90    353.60 o 
  -4  14   8     1452.65     1383.74     95.94 o 
  -3  14   8     3593.99     3220.09     90.41 o 
  -2  14   8       11.43      -10.91     64.36 o 
  -1  14   8     5538.93     5284.19    179.36 o 
   0  14   8      333.11      308.55     68.56 o 
   1  14   8      865.96      815.92    215.57 o 
   2  14   8    15724.49    16667.74    304.50 o 
   3  14   8       14.15        0.54     15.34 o 
   4  14   8       48.38       42.46     68.03 o 
   5  14   8     5044.32     4719.65    150.52 o 
   6  14   8      420.25      299.39     91.02 o 
   7  14   8     6898.60     7594.33    216.78 o 
   8  14   8       30.14      -10.88     74.82 o 
   9  14   8     3834.96     3753.09    260.34 o 
  10  14   8     3266.08     2957.74    481.10 o 
 -15  15   8       58.86       90.82     91.70 o 
 -14  15   8     2047.61     1887.80    256.19 o 
 -13  15   8      520.27      253.57     81.08 o 
 -12  15   8     1567.78     1427.65    177.67 o 
 -11  15   8     1532.51     1291.96    205.28 o 
 -10  15   8      969.05      605.37    147.16 o 
  -9  15   8     1081.33      906.88    158.96 o 
  -8  15   8      660.16      692.00     75.59 o 
  -7  15   8    10367.53    10632.31    242.13 o 
  -6  15   8     5339.37     5202.03    128.03 o 
  -5  15   8     1032.05      878.57     96.26 o 
  -4  15   8        6.54      -27.22     44.62 o 
  -3  15   8    20280.63    20561.58    355.86 o 
  -2  15   8    18768.58    19665.29    378.95 o 
  -1  15   8      104.53       25.49     87.76 o 
   0  15   8      602.30      529.06    129.82 o 
   1  15   8     3299.20     3332.40    230.23 o 
   2  15   8     1583.16     1588.14    199.57 o 
   3  15   8     1130.11     1220.83    163.84 o 
   4  15   8     2574.20     2548.77    208.50 o 
   5  15   8     2838.48     2886.07    133.88 o 
   6  15   8     4268.72     4556.79    249.35 o 
   7  15   8      248.73      254.36     62.01 o 
   8  15   8       14.11      149.99    153.51 o 
   9  15   8        3.84       -3.78     52.85 o 
  10  15   8       28.45       13.15     71.22 o 
 -15  16   8     1197.02     1090.69    285.31 o 
 -14  16   8      447.40      190.92    130.98 o 
 -13  16   8     2098.99     1707.72    263.18 o 
 -12  16   8       66.93      -50.34    127.91 o 
 -11  16   8       83.21      136.16     74.23 o 
 -10  16   8     1722.22     1390.64    190.83 o 
  -9  16   8      167.18      176.17     56.55 o 
  -8  16   8     2257.35     2187.91    253.07 o 
  -7  16   8    15651.36    16528.79    339.37 o 
  -6  16   8     7105.30     7285.02    256.00 o 
  -5  16   8    24435.12    26103.80    414.86 o 
  -4  16   8    10751.82    10979.01    325.42 o 
  -3  16   8    16667.62    17425.63    340.96 o 
  -2  16   8      103.17       20.42     46.35 o 
  -1  16   8     3855.61     3831.78    168.42 o 
   0  16   8      782.02      838.83    124.11 o 
   1  16   8     5003.88     5182.29    202.90 o 
   2  16   8     7219.41     8123.69    250.63 o 
   3  16   8      283.80      123.59    140.95 o 
   4  16   8      217.88      212.05     84.28 o 
   5  16   8     4048.93     4508.61    128.11 o 
   6  16   8      261.56      192.70     79.46 o 
   7  16   8     4622.96     4630.76    322.05 o 
   8  16   8      696.81      545.44    129.27 o 
   9  16   8     4443.83     4903.22    623.44 o 
  10  16   8     5992.43     6381.95    340.02 o 
 -14  17   8       63.78       96.98     73.72 o 
 -13  17   8     2030.03     1675.61    246.86 o 
 -12  17   8     4379.33     4200.54    284.39 o 
 -11  17   8     1515.32     1576.21    138.28 o 
 -10  17   8     6741.14     7183.34    246.98 o 
  -9  17   8     2415.41     2485.84    147.05 o 
  -8  17   8      470.72      452.35    101.97 o 
  -7  17   8    13941.81    14315.00    304.65 o 
  -6  17   8     1975.08     1787.83    105.11 o 
  -5  17   8     2016.05     1590.04    125.43 o 
  -4  17   8     6602.52     6373.24    231.79 o 
  -3  17   8      666.07      479.24     91.14 o 
  -2  17   8    10360.76    10558.14    326.53 o 
  -1  17   8     1240.55     1248.86    164.48 o 
   0  17   8    11049.38    11364.46    406.22 o 
   1  17   8    29843.20    33365.17    635.27 o 
   2  17   8    19631.19    22031.02    442.01 o 
   3  17   8      215.29      162.16    153.89 o 
   4  17   8      636.65      475.65     90.95 o 
   5  17   8     1845.39     1998.44    253.91 o 
   6  17   8     5794.97     5929.56    271.19 o 
   7  17   8      464.98      249.33    100.34 o 
   8  17   8      668.08      823.54    541.78 o 
   9  17   8      220.58      214.04     99.07 o 
  10  17   8       34.98      -79.72     79.72 o 
 -14  18   8       32.26       30.00     53.61 o 
 -13  18   8     1662.02     1403.53    284.30 o 
 -12  18   8      557.00      366.40    112.52 o 
 -11  18   8     1849.17     1622.09    217.42 o 
 -10  18   8     1067.37      931.15    171.16 o 
  -9  18   8        0.38      114.74     66.87 o 
  -8  18   8     1644.06     1441.62    213.26 o 
  -7  18   8     7262.70     7383.82    223.62 o 
  -6  18   8      260.80      185.62     57.00 o 
  -5  18   8     5349.16     5251.07    118.11 o 
  -4  18   8     7459.49     7792.00    172.39 o 
  -3  18   8     3191.53     3028.15    237.82 o 
  -2  18   8      251.44      198.88     47.90 o 
  -1  18   8     6569.16     7225.36    224.40 o 
   0  18   8      143.16      102.51    140.94 o 
   1  18   8      281.31      157.11    134.26 o 
   2  18   8     1891.20     1975.75    240.28 o 
   3  18   8      839.83      770.92    129.44 o 
   4  18   8     2060.15     1994.28    111.43 o 
   5  18   8      176.68      196.47     61.52 o 
   6  18   8     2470.86     2537.34    276.45 o 
   7  18   8     1798.51     1737.32    142.36 o 
   8  18   8      270.67      282.42     84.02 o 
   9  18   8     1009.94      799.92    185.15 o 
 -14  19   8     2360.54     1563.23    275.70 o 
 -13  19   8     8028.25     8908.02    316.92 o 
 -12  19   8     8054.51     8709.24    328.01 o 
 -11  19   8      390.78      309.37     88.08 o 
 -10  19   8     2543.37     2724.07    184.96 o 
  -9  19   8     4379.47     4227.42    301.20 o 
  -8  19   8      134.38      236.66     64.40 o 
  -7  19   8    20110.61    21019.80    569.60 o 
  -6  19   8    11139.34    11681.06    226.95 o 
  -5  19   8      773.31      679.09    133.06 o 
  -4  19   8     7120.50     7235.99    155.04 o 
  -3  19   8     3789.82     3611.98    106.79 o 
  -2  19   8      334.33      291.92     73.60 o 
  -1  19   8     4854.88     4846.88    207.54 o 
   0  19   8     2118.28     1952.31     99.28 o 
   1  19   8    42617.92    46842.10   1892.46 o 
   2  19   8    36197.81    40501.51    631.77 o 
   3  19   8     1171.46     1092.41    113.06 o 
   4  19   8      637.21      461.40     99.00 o 
   5  19   8     2382.07     2572.00    135.81 o 
   6  19   8      385.12      285.58    111.87 o 
   7  19   8     7033.15     7041.22    349.99 o 
   8  19   8     4617.25     4690.04    516.11 o 
   9  19   8      892.88      721.08    185.77 o 
 -13  20   8      572.10      414.03     94.31 o 
 -12  20   8       99.84      277.39     87.63 o 
 -11  20   8        0.03      -68.82     68.82 o 
 -10  20   8      942.44      597.55    127.67 o 
  -9  20   8      456.83      330.39     90.56 o 
  -8  20   8       21.41       49.03     67.56 o 
  -7  20   8       15.27      -14.67     89.98 o 
  -6  20   8      707.32      591.94     70.07 o 
  -5  20   8        4.62       50.70     30.34 o 
  -4  20   8     6376.68     6087.22    135.61 o 
  -3  20   8       90.86       46.30     36.94 o 
  -2  20   8       64.20       93.87     82.36 o 
  -1  20   8     3972.50     4201.18    185.52 o 
   0  20   8        2.24      116.58     51.32 o 
   1  20   8       38.13       18.92     56.94 o 
   2  20   8      133.48       75.72     59.40 o 
   3  20   8        7.69       -0.81     51.98 o 
   4  20   8      322.04      113.05    105.12 o 
   5  20   8      745.28      775.75    129.48 o 
   6  20   8     4057.06     4113.41    204.09 o 
   7  20   8      900.57      473.13    130.16 o 
   8  20   8       68.27       37.97     47.66 o 
   9  20   8      102.49       89.93     83.34 o 
 -13  21   8    11114.93    12916.27    582.35 o 
 -12  21   8     9480.54    10458.14    361.13 o 
 -11  21   8       64.54       61.28    158.41 o 
 -10  21   8        2.14      135.61     62.34 o 
  -9  21   8      199.76      179.25     72.03 o 
  -8  21   8      105.98       86.42     53.99 o 
  -7  21   8    12757.13    13772.71    307.28 o 
  -6  21   8     2746.28     2566.91     67.55 o 
  -5  21   8     1931.10     1680.52     70.57 o 
  -4  21   8     5872.08     6286.64    195.31 o 
  -3  21   8     1042.78      874.68    121.39 o 
  -2  21   8      835.34      823.02    125.90 o 
  -1  21   8      415.34      352.52     69.22 o 
   0  21   8     1428.37     1111.75    134.62 o 
   1  21   8    31322.59    34644.47    533.93 o 
   2  21   8     9682.86    10324.41    334.06 o 
   3  21   8       23.41      120.48     78.94 o 
   4  21   8     3681.53     3394.85    277.55 o 
   5  21   8      960.88      831.83    135.25 o 
   6  21   8        1.27      -35.38     59.10 o 
   7  21   8    10182.32    10430.66    460.39 o 
   8  21   8     9198.45    10332.72    546.26 o 
 -13  22   8      141.75       28.95     67.65 o 
 -12  22   8      355.62      185.52     62.74 o 
 -11  22   8      494.61      458.57     94.87 o 
 -10  22   8     1850.35     1430.36    205.40 o 
  -9  22   8      616.22      601.09    128.51 o 
  -8  22   8      519.03      250.84     84.21 o 
  -7  22   8       11.65      -41.22     85.12 o 
  -6  22   8     4820.48     4801.30    136.62 o 
  -5  22   8     4504.84     4602.25     52.26 o 
  -4  22   8      757.71      628.45    127.40 o 
  -3  22   8       69.08       31.93     36.11 o 
  -2  22   8       58.96       70.87     67.82 o 
  -1  22   8        2.92        5.60     28.98 o 
   0  22   8     2195.08     1955.81    119.20 o 
   1  22   8     5439.12     5262.50    128.59 o 
   2  22   8     1363.73     1634.95    141.04 o 
   3  22   8     1306.55     1215.26    170.72 o 
   4  22   8      581.46      380.85     94.61 o 
   5  22   8        9.03       12.58     48.09 o 
   6  22   8      240.44      218.98     89.71 o 
   7  22   8      236.37      226.38     93.16 o 
   8  22   8       34.69      -35.44     90.80 o 
 -12  23   8     7552.69     8138.74    492.32 o 
 -11  23   8      426.43      234.24    179.58 o 
 -10  23   8      165.50       85.68     45.00 o 
  -9  23   8     3271.02     3301.61    313.67 o 
  -8  23   8     2364.66     2233.17    177.24 o 
  -7  23   8     1250.76     1050.52    142.52 o 
  -6  23   8      881.02      826.66    171.57 o 
  -5  23   8     2765.68     2840.54    728.84 o 
  -4  23   8     1071.79     1006.01     69.04 o 
  -3  23   8     1492.83     1557.26    124.29 o 
  -2  23   8     8779.61     9104.00    240.78 o 
  -1  23   8     1646.07     1570.10    134.01 o 
   0  23   8     2826.01     2804.40    121.01 o 
   1  23   8    23505.44    26372.34    747.48 o 
   2  23   8    10575.87    11686.02    312.04 o 
   3  23   8     1877.10     1502.08    142.78 o 
   4  23   8      197.38      272.81     84.58 o 
   5  23   8     1861.73     2079.29    358.29 o 
   6  23   8     1177.41      977.13    208.18 o 
   7  23   8     2276.84     2485.98    381.23 o 
   8  23   8     4425.52     4957.14    486.60 o 
 -12  24   8      457.53      262.60     75.72 o 
 -11  24   8        8.33      120.59     56.79 o 
 -10  24   8      409.77      245.55     83.00 o 
  -9  24   8       29.46       46.94     89.49 o 
  -8  24   8       81.60       97.00     99.72 o 
  -7  24   8     1871.60     2057.65    230.71 o 
  -6  24   8     8366.72     8355.64    361.45 o 
  -5  24   8    11026.96    12597.72    456.15 o 
  -4  24   8     1010.48     1019.12    162.80 o 
  -3  24   8      658.47      403.58     96.80 o 
  -2  24   8      791.28      634.53    107.86 o 
  -1  24   8     3615.57     3676.73    107.37 o 
   0  24   8     1795.82     1736.01    144.33 o 
   1  24   8     1462.65     1219.90    147.60 o 
   2  24   8      186.51       44.43    177.56 o 
   3  24   8     4946.53     5296.74    506.40 o 
   4  24   8        3.32      -57.69     84.40 o 
   5  24   8       92.48       24.45    278.90 o 
   6  24   8      293.13      252.03    131.03 o 
   7  24   8     1642.98     1254.32    214.57 o 
 -11  25   8       75.74      202.37    101.60 o 
 -10  25   8       45.85     -147.73    193.00 o 
  -9  25   8     2049.55     1910.66    268.49 o 
  -8  25   8     2000.91     2165.98    983.89 o 
  -7  25   8        6.86      172.19     85.74 o 
  -6  25   8     2293.03     2504.50    364.19 o 
  -5  25   8      272.64      261.60    122.35 o 
  -4  25   8     1026.91     1055.07    112.47 o 
  -3  25   8     5683.18     5817.86    255.57 o 
  -2  25   8     7990.74     9118.19    233.94 o 
  -1  25   8     3601.14     3425.28    190.64 o 
   0  25   8     2485.98     2499.38    167.81 o 
   1  25   8    12046.44    13215.80    391.99 o 
   2  25   8     4929.59     5315.71    230.91 o 
   3  25   8     1350.89     1332.48    157.82 o 
   4  25   8       71.37      113.16     48.41 o 
   5  25   8     4414.43     4463.41    643.32 o 
   6  25   8     1433.62     1240.30    276.11 o 
   7  25   8      234.03      -96.26    416.00 o 
 -10  26   8       71.97       98.83     64.00 o 
  -9  26   8       39.54     -266.19    275.16 o 
  -8  26   8      863.93      763.51    266.78 o 
  -7  26   8     4463.65     5135.49    322.21 o 
  -6  26   8     7277.99     8077.32    452.20 o 
  -5  26   8    11058.05    12409.20    389.87 o 
  -4  26   8     3803.70     4200.93    297.86 o 
  -3  26   8      231.42      195.02     54.71 o 
  -2  26   8      510.13      465.88     86.67 o 
  -1  26   8     6794.22     7277.79    313.29 o 
   0  26   8     1145.36     1010.53    128.49 o 
   1  26   8      345.02      166.09     76.03 o 
   2  26   8     1297.85     1430.98    139.58 o 
   3  26   8     2406.66     2429.09    190.34 o 
   4  26   8       19.74      -38.40    318.84 o 
   5  26   8      496.93      402.73    148.00 o 
   6  26   8     1928.44     1478.00    275.06 o 
 -10  27   8      216.15      198.97     85.56 o 
  -9  27   8     1029.49      618.52    217.78 o 
  -8  27   8     1496.75     1286.39    220.41 o 
  -7  27   8       52.22       97.16     87.02 o 
  -6  27   8     3281.23     3550.41    313.04 o 
  -5  27   8       92.01      -41.72    216.69 o 
  -4  27   8      720.62      652.51    123.41 o 
  -3  27   8     3703.53     3979.97    243.44 o 
  -2  27   8     2066.82     2080.09    147.91 o 
  -1  27   8        8.20      -26.00     30.64 o 
   0  27   8     1057.22      809.29    122.88 o 
   1  27   8       17.75      -20.37     73.58 o 
   2  27   8      100.00      103.73     49.84 o 
   3  27   8     1160.38      706.48    165.73 o 
   4  27   8      422.33      238.38    106.76 o 
   5  27   8     1914.97     1480.74    449.29 o 
  -9  28   8        9.88       22.35     63.83 o 
  -8  28   8      710.85      663.68    139.46 o 
  -7  28   8     4379.43     4141.62    447.94 o 
  -6  28   8     3318.75     3113.06    733.27 o 
  -5  28   8     7415.20     8233.20    501.75 o 
  -4  28   8     6648.36     7276.87    481.50 o 
  -3  28   8      437.56      300.02     89.70 o 
  -2  28   8       60.37       40.10     45.33 o 
  -1  28   8     5615.78     6188.84    471.66 o 
   0  28   8      765.14      672.67    176.79 o 
   1  28   8      261.68      136.37     58.17 o 
   2  28   8      107.46        4.33    169.13 o 
   3  28   8       63.63       98.84     85.61 o 
   4  28   8      270.77      245.11     95.73 o 
   5  28   8     1563.87     1337.51    151.32 o 
  -8  29   8     4070.26     4418.34    436.98 o 
  -7  29   8       13.81      -15.12    199.62 o 
  -6  29   8      686.38      849.54    192.39 o 
  -5  29   8      250.79      211.17     98.81 o 
  -4  29   8       60.86       24.16     69.46 o 
  -3  29   8     1805.69     1396.65    187.76 o 
  -2  29   8     1448.11     1138.87    151.30 o 
  -1  29   8        1.84       32.40     35.66 o 
   0  29   8      871.60      662.50    120.22 o 
   1  29   8      197.44       54.11     68.93 o 
   2  29   8      387.71      369.51     66.67 o 
   3  29   8     3081.15     2725.13    409.81 o 
   4  29   8      732.85      815.51    156.78 o 
  -7  30   8     2567.54     2714.23    465.56 o 
  -6  30   8     1074.51     1032.26    184.70 o 
  -5  30   8     4253.01     4451.73    369.34 o 
  -4  30   8     8987.85     9732.47    493.74 o 
  -3  30   8     1608.30     1361.41    212.81 o 
  -2  30   8     1144.66     1274.23    350.05 o 
  -1  30   8      121.71       30.27     37.91 o 
   0  30   8       19.86       49.36     47.68 o 
   1  30   8       45.16      -12.74     56.81 o 
   2  30   8      857.92      606.94    133.19 o 
   3  30   8     3619.38     4146.52    852.82 o 
  -6  31   8        0.18      -48.02    176.68 o 
  -5  31   8      134.73       43.26    221.32 o 
  -4  31   8     1004.66      751.11    194.67 o 
  -3  31   8      621.59      579.62    106.37 o 
  -2  31   8      804.86      756.96    209.75 o 
  -1  31   8      188.26       36.47     63.60 o 
   0  31   8      377.85      182.20    304.93 o 
   1  31   8        7.35       69.82    117.77 o 
  -4  32   8     3744.72     3512.57    410.08 o 
  -3  32   8      743.10      472.76    120.05 o 
  -2  32   8      451.32      335.72    109.16 o 
  -1  32   8      313.42      332.41     90.58 o 
 -16   1   9      446.81      329.06    133.24 o 
 -15   1   9     3862.84     3708.21    240.16 o 
 -14   1   9     3846.45     3841.46    158.04 o 
 -13   1   9     3029.64     3155.63    122.21 o 
 -12   1   9     3744.70     3739.41    116.90 o 
 -11   1   9    20706.17    22689.18    461.92 o 
 -10   1   9    18347.10    19004.36    367.14 o 
  -9   1   9     2563.02     2588.06    190.32 o 
  -8   1   9     4836.31     4907.22    187.61 o 
  -7   1   9     1338.18     1390.00    176.57 o 
  -6   1   9       57.93      117.86     35.21 o 
  -5   1   9      158.29      214.18     38.18 o 
  -4   1   9     5109.71     4734.50    165.82 o 
  -3   1   9    27292.85    27892.28    363.92 o 
  -2   1   9    11310.93    10984.16    276.60 o 
  -1   1   9    24891.82    26267.45    530.51 o 
   0   1   9    27672.07    29426.71    456.58 o 
   1   1   9    13695.63    14064.84    345.76 o 
   2   1   9      309.99      200.29     63.43 o 
   3   1   9    15018.13    16772.26    332.88 o 
   4   1   9     6514.61     6921.01    251.07 o 
   5   1   9      102.29       -3.85    115.50 o 
   6   1   9     3407.27     2922.20    249.89 o 
   7   1   9     2249.53     2316.09    178.88 o 
   8   1   9     9236.99     9867.13    264.07 o 
   9   1   9    14424.91    15939.56    337.62 o 
  10   1   9     8380.15     9450.85    283.57 o 
  11   1   9      650.48      547.84     96.77 o 
 -16   2   9       60.55       55.82     61.75 o 
 -15   2   9      456.22      415.87     95.70 o 
 -14   2   9      276.43      174.46     64.22 o 
 -13   2   9      751.18      620.32    104.00 o 
 -12   2   9     1244.19     1387.89    120.46 o 
 -11   2   9      887.65      767.06    120.72 o 
 -10   2   9      288.25      391.98     73.24 o 
  -9   2   9     2660.56     2684.04    186.05 o 
  -8   2   9      625.12      460.90     96.57 o 
  -7   2   9       15.15       -5.81     43.25 o 
  -6   2   9     1592.62     1815.31    187.85 o 
  -5   2   9    11116.77    11616.17    297.80 o 
  -4   2   9    13876.61    13943.46    292.84 o 
  -3   2   9      924.79     1130.07    130.93 o 
  -2   2   9      603.06      470.11     79.17 o 
  -1   2   9    25744.49    26509.00    622.47 o 
   0   2   9    26403.61    26227.23    417.62 o 
   1   2   9    11291.66    11018.11    330.79 o 
   2   2   9     1301.87     1625.54    161.40 o 
   3   2   9      517.52      317.81     85.23 o 
   4   2   9      745.74      752.85    118.04 o 
   5   2   9     2924.57     2831.28    259.83 o 
   6   2   9      917.83      849.94    124.47 o 
   7   2   9      840.62      916.84    151.38 o 
   8   2   9      794.54      846.43    113.08 o 
   9   2   9      399.00      473.79    101.22 o 
  10   2   9      256.15      179.10     54.94 o 
  11   2   9      300.23      316.59     70.77 o 
 -16   3   9        0.17        5.66     63.75 o 
 -15   3   9     5858.07     5999.94    340.30 o 
 -14   3   9     2722.07     2694.05    153.65 o 
 -13   3   9      232.26      278.92     73.71 o 
 -12   3   9     2007.68     2210.46    121.48 o 
 -11   3   9    16056.24    16812.42    381.80 o 
 -10   3   9    15412.70    16519.84    311.56 o 
  -9   3   9     1730.81     1948.54    113.06 o 
  -8   3   9     4896.92     4706.47    161.83 o 
  -7   3   9     2832.27     2613.84    161.46 o 
  -6   3   9       60.79       74.06     57.21 o 
  -5   3   9     9664.03     9312.13    276.93 o 
  -4   3   9    33029.45    34994.86    538.99 o 
  -3   3   9        1.79      115.18     57.79 o 
  -2   3   9     2171.98     1957.43    119.08 o 
  -1   3   9    34936.22    36979.41    579.34 o 
   0   3   9    38813.50    39609.07    615.62 o 
   1   3   9     3821.47     4013.09    203.40 o 
   2   3   9     1049.04      819.04    125.44 o 
   3   3   9     7625.25     7161.17    281.41 o 
   4   3   9     8158.20     8439.65    306.87 o 
   5   3   9      112.64       54.17     47.25 o 
   6   3   9      439.67      477.49    115.84 o 
   7   3   9       58.97       18.36     60.39 o 
   8   3   9      167.79       28.75     76.84 o 
   9   3   9     5294.14     5316.77    219.50 o 
  10   3   9     6825.61     7091.05    292.13 o 
  11   3   9      163.37       76.49     39.12 o 
 -16   4   9       14.46       32.63     91.86 o 
 -15   4   9        2.04       76.62    152.55 o 
 -14   4   9       35.22       53.38     36.31 o 
 -13   4   9      529.33      432.61     99.08 o 
 -12   4   9     1336.63     1004.83    173.42 o 
 -11   4   9      927.11     1001.85    124.29 o 
 -10   4   9       15.31       48.03     59.67 o 
  -9   4   9      353.83      321.18     68.63 o 
  -8   4   9        4.01       24.82     42.94 o 
  -7   4   9     4361.18     4313.18    228.77 o 
  -6   4   9     7776.13     8094.13    261.46 o 
  -5   4   9    39813.20    42415.21    649.06 o 
  -4   4   9    72838.55    74386.65   2272.47 o 
  -3   4   9     5702.52     5790.24    183.16 o 
  -2   4   9    11788.88    11216.20    392.61 o 
  -1   4   9    25021.71    25374.87    393.97 o 
   0   4   9    18698.72    19149.32    466.08 o 
   1   4   9     1593.60     1815.79    146.03 o 
   2   4   9        2.08       35.59     31.20 o 
   3   4   9      341.50      210.18     73.07 o 
   4   4   9        0.99       67.94     58.91 o 
   5   4   9     6300.12     6027.91    215.65 o 
   6   4   9      166.24       90.78     66.53 o 
   7   4   9        1.32       42.00     94.90 o 
   8   4   9     6925.96     7444.13    558.80 o 
   9   4   9     6639.60     7013.31    274.18 o 
  10   4   9     2548.55     2479.00    227.72 o 
  11   4   9     2735.24     2926.61    270.02 o 
 -16   5   9       93.57       61.44     80.51 o 
 -15   5   9     4455.39     4691.03    277.83 o 
 -14   5   9       61.13       78.45     69.90 o 
 -13   5   9    11182.41    11376.78    338.45 o 
 -12   5   9     3778.84     3581.97    144.80 o 
 -11   5   9     1179.78     1013.75    107.80 o 
 -10   5   9     8847.99     8986.16    205.09 o 
  -9   5   9      363.66      270.92     69.15 o 
  -8   5   9     1039.15      837.89    132.20 o 
  -7   5   9     5950.35     5666.28    204.49 o 
  -6   5   9      536.90      638.15     91.62 o 
  -5   5   9    28765.09    30648.97    487.99 o 
  -4   5   9    40642.75    43080.88    661.31 o 
  -3   5   9     7298.64     7126.99    219.90 o 
  -2   5   9     3747.05     3450.63    137.23 o 
  -1   5   9    28734.11    28265.96    498.05 o 
   0   5   9    28012.57    29078.79    532.23 o 
   1   5   9      294.27      275.23     41.09 o 
   2   5   9    11396.36    11200.72    285.93 o 
   3   5   9      556.62      380.86    119.13 o 
   4   5   9     5230.21     5037.25    175.44 o 
   5   5   9      228.93      109.69     98.34 o 
   6   5   9     1078.30      939.57    134.39 o 
   7   5   9     4032.32     3765.00    142.55 o 
   8   5   9     5347.90     5383.72    397.01 o 
   9   5   9     1227.72     1034.28    177.68 o 
  10   5   9     6573.95     7428.89    293.05 o 
  11   5   9     1313.95      847.79    185.89 o 
 -16   6   9     1123.50      791.27    137.45 o 
 -15   6   9     1346.14      712.93    151.42 o 
 -14   6   9       76.50      -26.61     71.11 o 
 -13   6   9      332.54      376.40     77.72 o 
 -12   6   9      461.23      423.90     92.72 o 
 -11   6   9      623.06      528.62     93.40 o 
 -10   6   9      231.17      205.50     73.91 o 
  -9   6   9     3459.86     3491.15    176.55 o 
  -8   6   9      484.11      648.36     88.18 o 
  -7   6   9     7229.58     7320.40    226.99 o 
  -6   6   9     3545.67     3240.68    104.53 o 
  -5   6   9    20302.63    20017.91    714.58 o 
  -4   6   9    31380.95    33959.26    531.22 o 
  -3   6   9     8658.36     8761.85    265.75 o 
  -2   6   9    16996.05    18109.51    393.09 o 
  -1   6   9      177.95      175.11     45.19 o 
   0   6   9     3726.69     3964.65    156.96 o 
   1   6   9      303.65      185.78     35.32 o 
   2   6   9     1589.70     1449.43    158.65 o 
   3   6   9      303.02      318.12     76.70 o 
   4   6   9     1865.69     1606.74    171.33 o 
   5   6   9     4305.52     4225.04    153.22 o 
   6   6   9      680.56      546.85     93.28 o 
   7   6   9     1988.23     1896.61     99.21 o 
   8   6   9     7975.52     8556.58    297.44 o 
   9   6   9     5697.62     5272.33    303.91 o 
  10   6   9      965.67      893.55    172.02 o 
  11   6   9      754.24      550.75    114.33 o 
 -16   7   9       57.06       98.10     65.38 o 
 -15   7   9     1751.29     1370.97    219.87 o 
 -14   7   9       47.85       48.40     71.01 o 
 -13   7   9    19251.83    20564.48    511.25 o 
 -12   7   9     9205.61     9908.15    258.14 o 
 -11   7   9     1022.49      876.35     94.19 o 
 -10   7   9     8827.32     8579.69    211.91 o 
  -9   7   9     1531.07     1483.88    153.29 o 
  -8   7   9     1800.55     1951.30    194.13 o 
  -7   7   9     9083.47     9777.05    550.61 o 
  -6   7   9    12436.86    12529.38    303.12 o 
  -5   7   9     5907.68     6022.45    177.83 o 
  -4   7   9      433.86      436.90     69.78 o 
  -3   7   9     3863.94     3458.97    197.61 o 
  -2   7   9      616.85      627.85     48.75 o 
  -1   7   9     5983.05     5951.13    155.10 o 
   0   7   9      897.81      706.86     83.24 o 
   1   7   9    18114.83    17996.51    253.80 o 
   2   7   9    17740.66    17856.48    433.25 o 
   3   7   9     1204.96     1178.13    137.72 o 
   4   7   9      825.94      609.62    112.79 o 
   5   7   9     8716.74     8435.61    236.60 o 
   6   7   9       67.47       61.23     65.41 o 
   7   7   9     5909.51     6075.37    373.04 o 
   8   7   9     9351.04     9672.91    250.10 o 
   9   7   9      308.97      373.39     85.37 o 
  10   7   9     5606.67     5509.15    394.40 o 
  11   7   9     1036.55      644.27    101.08 o 
 -16   8   9     5530.39     5935.56    318.72 o 
 -15   8   9     8785.01     8818.75    356.32 o 
 -14   8   9       77.01       92.02     58.23 o 
 -13   8   9      888.53      566.36    133.80 o 
 -12   8   9     5102.80     5576.17    118.66 o 
 -11   8   9        9.17      -10.90     63.50 o 
 -10   8   9     2841.08     3124.93    139.39 o 
  -9   8   9     5481.22     5286.42    138.62 o 
  -8   8   9     5168.56     5145.03    154.76 o 
  -7   8   9     8027.92     8270.17    284.72 o 
  -6   8   9     4705.00     4959.05    238.99 o 
  -5   8   9     3793.00     3963.70    164.83 o 
  -4   8   9       91.80       33.25     62.24 o 
  -3   8   9      287.64      201.71     39.06 o 
  -2   8   9     2787.88     2689.87    132.28 o 
  -1   8   9       31.17       28.66     18.71 o 
   0   8   9      661.65      636.24     77.64 o 
   1   8   9      645.66      515.85     67.62 o 
   2   8   9       21.88       57.88     44.30 o 
   3   8   9     2434.06     2501.43    169.43 o 
   4   8   9    25663.32    27318.00    435.36 o 
   5   8   9     9435.93     9504.01    296.05 o 
   6   8   9      200.27      310.24     71.55 o 
   7   8   9      463.31      289.40    146.46 o 
   8   8   9     1175.95     1004.41    100.50 o 
   9   8   9     2407.19     2191.85    163.45 o 
  10   8   9      730.85      675.58     96.52 o 
  11   8   9      925.94      454.02    112.16 o 
 -16   9   9      602.51      495.45    103.70 o 
 -15   9   9     1143.13     1163.68    177.27 o 
 -14   9   9      330.73      370.47    103.95 o 
 -13   9   9    10232.68    11071.29    349.65 o 
 -12   9   9     5523.92     5830.14    274.38 o 
 -11   9   9      155.34      153.34     52.20 o 
 -10   9   9     6168.44     5690.17    259.17 o 
  -9   9   9     1940.52     1883.86    176.24 o 
  -8   9   9       45.53       29.81     38.14 o 
  -7   9   9     2145.34     2441.39    106.74 o 
  -6   9   9     5575.98     5586.06    222.64 o 
  -5   9   9     1368.55     1401.82    154.15 o 
  -4   9   9      772.84      808.42    127.47 o 
  -3   9   9     2611.54     2757.56     79.72 o 
  -2   9   9      924.18      842.83    119.24 o 
  -1   9   9     6625.99     6500.72    182.27 o 
   0   9   9      948.79      856.82     99.61 o 
   1   9   9    12426.26    12459.31    268.17 o 
   2   9   9    12435.48    12896.75    320.73 o 
   3   9   9     2456.69     2164.46    128.81 o 
   4   9   9       55.84       63.44     73.24 o 
   5   9   9     5151.42     5072.73    171.52 o 
   6   9   9      287.21      220.57     82.66 o 
   7   9   9     7563.35     8027.21    215.47 o 
   8   9   9     4262.15     4294.51    205.03 o 
   9   9   9      271.93      167.56     45.99 o 
  10   9   9     2343.30     2246.45    130.00 o 
  11   9   9       21.54       61.75     36.47 o 
 -15  10   9    13447.51    15284.37    523.58 o 
 -14  10   9      256.21      355.25     91.21 o 
 -13  10   9      108.37       51.27     86.07 o 
 -12  10   9     6046.34     6058.83    247.85 o 
 -11  10   9     2056.51     1861.06     92.52 o 
 -10  10   9     6456.94     6167.78    220.51 o 
  -9  10   9    16023.25    16849.09    363.67 o 
  -8  10   9     3052.43     2599.13    188.72 o 
  -7  10   9     7408.95     7330.31    249.01 o 
  -6  10   9     6519.06     7104.78    228.06 o 
  -5  10   9     1687.53     1619.00    174.23 o 
  -4  10   9    12662.01    12442.88    334.31 o 
  -3  10   9     2839.94     2598.83    105.88 o 
  -2  10   9     2258.85     2377.61    103.94 o 
  -1  10   9    17160.11    17923.26    276.32 o 
   0  10   9     4606.38     3827.62    136.88 o 
   1  10   9       39.10       -7.16     48.49 o 
   2  10   9     3873.72     3981.27    142.08 o 
   3  10   9     8114.54     8150.00    261.40 o 
   4  10   9    52938.89    56927.00    900.95 o 
   5  10   9    10676.07    11246.80    265.06 o 
   6  10   9     2510.51     2405.80    179.57 o 
   7  10   9     1071.90      761.31    141.67 o 
   8  10   9      452.16      380.52     66.53 o 
   9  10   9     2607.79     2342.69    186.73 o 
  10  10   9      543.73      412.82     76.53 o 
 -15  11   9      149.82      171.52     90.44 o 
 -14  11   9     1600.71     1477.15    194.33 o 
 -13  11   9     2774.07     2840.36    206.97 o 
 -12  11   9    11097.08    11140.07    302.67 o 
 -11  11   9      894.17      694.38    115.82 o 
 -10  11   9      383.10      263.34     62.53 o 
  -9  11   9       27.23       20.41     75.45 o 
  -8  11   9     3261.18     3338.83    137.86 o 
  -7  11   9      194.06      186.15     48.73 o 
  -6  11   9      164.61      145.21     34.10 o 
  -5  11   9     3530.82     3352.51    135.42 o 
  -4  11   9      508.96      470.58     60.24 o 
  -3  11   9      286.50      265.89     45.84 o 
  -2  11   9     1170.02     1276.10    114.04 o 
  -1  11   9      608.48      615.12     74.62 o 
   0  11   9      211.66      101.90     37.19 o 
   1  11   9    20114.29    21133.85    361.69 o 
   2  11   9    10320.53    10841.30    301.46 o 
   3  11   9     4933.97     4721.25    171.95 o 
   4  11   9     1654.88     1542.53    193.66 o 
   5  11   9     6903.29     7486.98    218.78 o 
   6  11   9     3847.12     3714.19    132.58 o 
   7  11   9     3239.16     3341.54    197.23 o 
   8  11   9      763.74      673.10    134.01 o 
   9  11   9      761.00      594.31     95.06 o 
  10  11   9      580.80      291.07     68.62 o 
 -15  12   9     9081.33     9463.26    387.53 o 
 -14  12   9       14.62       51.20     64.53 o 
 -13  12   9      647.95      777.45    155.30 o 
 -12  12   9      601.41      682.63    127.83 o 
 -11  12   9      119.37       51.80    157.28 o 
 -10  12   9     3624.95     3680.81    143.84 o 
  -9  12   9     8264.31     7985.29    205.00 o 
  -8  12   9       28.17       23.77     51.81 o 
  -7  12   9       11.02      116.27     76.37 o 
  -6  12   9     9539.94    10113.37    299.62 o 
  -5  12   9     5127.62     4860.78    154.76 o 
  -4  12   9     8934.13     9119.56    255.31 o 
  -3  12   9     5082.49     5051.72    167.84 o 
  -2  12   9     2817.18     2837.65    141.95 o 
  -1  12   9    16070.41    15990.51    411.20 o 
   0  12   9     8591.46     8404.25    235.40 o 
   1  12   9       87.11      122.94     31.45 o 
   2  12   9      394.74      259.20     59.47 o 
   3  12   9      336.62      300.52     74.94 o 
   4  12   9    38649.43    41899.99    844.47 o 
   5  12   9    16479.20    17902.84    268.41 o 
   6  12   9     5215.21     5330.02    264.39 o 
   7  12   9      390.13      358.69     88.51 o 
   8  12   9       22.27      -65.48    153.63 o 
   9  12   9     3043.93     3157.12    245.83 o 
  10  12   9      417.39      362.43    168.11 o 
 -15  13   9     2208.98     1623.76    265.75 o 
 -14  13   9       90.05       39.59    142.06 o 
 -13  13   9     1318.15     1230.23    215.13 o 
 -12  13   9    11415.52    11926.11    327.64 o 
 -11  13   9     1255.54     1093.34    150.84 o 
 -10  13   9    11077.05    11424.71    351.43 o 
  -9  13   9     5671.10     6054.72    168.55 o 
  -8  13   9    12651.23    13207.74    296.51 o 
  -7  13   9      503.03      387.80     80.33 o 
  -6  13   9        0.89      -10.27     50.59 o 
  -5  13   9      921.74      875.80    118.99 o 
  -4  13   9      318.33      165.47     42.49 o 
  -3  13   9     5826.69     5761.15    176.54 o 
  -2  13   9     7275.56     7484.94    261.13 o 
  -1  13   9        5.36       44.48     39.23 o 
   0  13   9      123.18       51.01     48.27 o 
   1  13   9    12645.67    13584.92    427.73 o 
   2  13   9     2071.55     2258.82    139.63 o 
   3  13   9     2647.83     2413.28     82.81 o 
   4  13   9     1516.01     1366.18    154.97 o 
   5  13   9      594.83      322.71     71.67 o 
   6  13   9     4320.72     4157.97    299.14 o 
   7  13   9     5596.34     5747.23    272.26 o 
   8  13   9       53.79       23.67     38.38 o 
   9  13   9      458.54      367.72    167.01 o 
  10  13   9       11.58      115.63     74.48 o 
 -15  14   9     2962.80     2453.70    307.90 o 
 -14  14   9       27.96       96.14     61.88 o 
 -13  14   9      122.55      -47.62     72.10 o 
 -12  14   9        2.63      106.89     69.35 o 
 -11  14   9     1607.48     1462.20    221.99 o 
 -10  14   9     5697.18     5615.31    147.07 o 
  -9  14   9     6368.18     6912.09    265.61 o 
  -8  14   9     4637.48     4677.96    172.33 o 
  -7  14   9     5082.84     5059.10    156.54 o 
  -6  14   9      307.71      235.19     79.85 o 
  -5  14   9     1355.68     1478.56    120.45 o 
  -4  14   9     6950.05     7351.91    227.53 o 
  -3  14   9     1173.15     1020.22    100.13 o 
  -2  14   9       92.11       96.67     27.63 o 
  -1  14   9     4667.47     4734.00    151.34 o 
   0  14   9      474.03      342.72    103.67 o 
   1  14   9        4.62      -40.06     60.89 o 
   2  14   9      806.32      522.57     81.40 o 
   3  14   9      215.96      118.17     49.04 o 
   4  14   9    17411.73    18773.82    325.35 o 
   5  14   9     8498.83     8531.32    277.87 o 
   6  14   9     1828.93     2057.77    258.58 o 
   7  14   9     1049.97      923.22    179.34 o 
   8  14   9     1154.49      850.55    147.53 o 
   9  14   9      183.48      144.59     92.20 o 
  10  14   9     1956.66     1846.22    287.69 o 
 -15  15   9     2505.10     2556.61    671.34 o 
 -14  15   9        8.20       10.16    129.80 o 
 -13  15   9      626.04      529.36    112.65 o 
 -12  15   9     3242.43     3082.77    259.60 o 
 -11  15   9      672.31      565.55    135.63 o 
 -10  15   9     2334.27     2758.52    311.12 o 
  -9  15   9     5339.77     5339.64    235.99 o 
  -8  15   9    16461.12    17411.20    361.97 o 
  -7  15   9     3794.29     3784.04    133.26 o 
  -6  15   9       33.85       38.88     72.97 o 
  -5  15   9     1082.77      999.45    135.61 o 
  -4  15   9      266.21      135.43     33.10 o 
  -3  15   9    14894.73    16140.15    300.55 o 
  -2  15   9    10696.17    10548.63    334.32 o 
  -1  15   9      170.81       74.91     34.75 o 
   0  15   9      390.50      314.19     72.09 o 
   1  15   9     4597.56     4532.21    291.45 o 
   2  15   9       25.04       45.80     66.51 o 
   3  15   9      855.77      681.70    236.83 o 
   4  15   9     1133.43     1071.19    115.33 o 
   5  15   9      826.18      861.07    119.07 o 
   6  15   9     3871.66     3902.21    216.38 o 
   7  15   9     4033.99     4380.51    199.15 o 
   8  15   9      396.34      321.04    135.30 o 
   9  15   9       17.73       29.16    203.86 o 
 -14  16   9      261.71      315.77     95.16 o 
 -13  16   9     1008.01      702.94    115.62 o 
 -12  16   9        1.09      -78.19     78.19 o 
 -11  16   9     5167.59     5214.12    267.25 o 
 -10  16   9    18886.54    20692.35    526.96 o 
  -9  16   9    10239.66    10792.34    270.49 o 
  -8  16   9     1339.01     1298.20     81.18 o 
  -7  16   9     8349.06     8487.30    289.49 o 
  -6  16   9       13.34       -6.50     28.99 o 
  -5  16   9       15.64      -58.68     63.04 o 
  -4  16   9      710.53      678.17     68.98 o 
  -3  16   9     3147.16     3038.67    154.11 o 
  -2  16   9      944.14      969.54     98.76 o 
  -1  16   9       69.19       23.22     30.80 o 
   0  16   9      727.09      691.52     97.13 o 
   1  16   9     5207.03     4916.65    135.67 o 
   2  16   9     2240.22     2592.90    211.57 o 
   3  16   9      468.31      296.61     72.80 o 
   4  16   9     2572.23     2581.30    210.36 o 
   5  16   9     9269.68    10181.25    260.82 o 
   6  16   9      374.59      425.61    151.73 o 
   7  16   9     2897.38     2625.62    188.68 o 
   8  16   9     1375.66     1182.52    214.40 o 
   9  16   9     1478.67      863.61    155.72 o 
 -14  17   9      211.35      228.83     91.87 o 
 -13  17   9       55.11      141.60     67.79 o 
 -12  17   9       58.10       84.95     57.87 o 
 -11  17   9     1168.74     1145.37    169.14 o 
 -10  17   9      171.00      138.64    110.56 o 
  -9  17   9     2088.66     2145.80    257.96 o 
  -8  17   9     5614.40     6111.80    366.44 o 
  -7  17   9     3264.55     3104.35     75.89 o 
  -6  17   9       70.82      -58.57     85.12 o 
  -5  17   9      152.17      173.07     56.02 o 
  -4  17   9     1203.97     1291.83    123.13 o 
  -3  17   9    10365.56    10522.73    208.74 o 
  -2  17   9    19025.75    20728.44    416.12 o 
  -1  17   9     4374.60     4478.24    152.70 o 
   0  17   9    11292.87    11391.88    255.51 o 
   1  17   9     7936.34     8033.02    254.93 o 
   2  17   9      263.35      -17.12     58.99 o 
   3  17   9      532.62      361.94     77.43 o 
   4  17   9      257.47      290.43     96.23 o 
   5  17   9      161.31      103.50    143.61 o 
   6  17   9     7278.75     7602.60    332.47 o 
   7  17   9       47.23      132.21    196.43 o 
   8  17   9      310.21      127.52     86.44 o 
   9  17   9      256.35      237.73    115.17 o 
 -14  18   9      262.65       80.02     75.27 o 
 -13  18   9     3500.30     3562.85    270.13 o 
 -12  18   9      144.90      265.31     81.03 o 
 -11  18   9     1562.10     1590.66    188.29 o 
 -10  18   9     9655.54     9954.02    267.77 o 
  -9  18   9      516.09      350.38    235.28 o 
  -8  18   9     3665.37     4100.71    132.61 o 
  -7  18   9     4145.84     3866.11     78.26 o 
  -6  18   9     1920.76     1490.81    190.09 o 
  -5  18   9     1380.50     1372.44    130.39 o 
  -4  18   9      663.14      676.44     92.82 o 
  -3  18   9     9071.74     9236.23    211.75 o 
  -2  18   9       86.44       14.68     41.92 o 
  -1  18   9       67.68       14.48     34.06 o 
   0  18   9     1271.82     1133.65    132.83 o 
   1  18   9     2303.59     2299.68    114.19 o 
   2  18   9     4081.41     3284.44    494.25 o 
   3  18   9      951.86      826.56    117.37 o 
   4  18   9       60.95       95.23     60.91 o 
   5  18   9     5323.39     5151.93    279.29 o 
   6  18   9       32.38      -25.01    101.82 o 
   7  18   9     3053.42     3413.40    240.94 o 
   8  18   9      173.23      311.21     93.53 o 
   9  18   9      920.44      650.96    150.16 o 
 -13  19   9      252.34      289.59     81.03 o 
 -12  19   9       37.26       -3.53     70.96 o 
 -11  19   9      182.86      126.46     60.56 o 
 -10  19   9      215.50       93.57     73.25 o 
  -9  19   9     4102.90     4147.21    330.15 o 
  -8  19   9     5499.95     5934.97    192.83 o 
  -7  19   9     2992.51     2648.16     84.02 o 
  -6  19   9      180.66      156.63     48.66 o 
  -5  19   9      555.37      504.21     80.47 o 
  -4  19   9     1589.68     1367.93    140.12 o 
  -3  19   9     7578.41     7517.74    230.06 o 
  -2  19   9    15606.94    16249.18    395.21 o 
  -1  19   9     9139.32     9205.85    602.10 o 
   0  19   9     1797.27     1873.22    110.89 o 
   1  19   9     4270.08     4162.00    124.59 o 
   2  19   9      668.31      632.99     82.83 o 
   3  19   9      205.95      282.55     83.63 o 
   4  19   9        6.78       44.16     58.55 o 
   5  19   9     2701.05     2879.23    265.96 o 
   6  19   9     5238.31     5690.09    375.67 o 
   7  19   9     1318.81     1030.32    213.82 o 
   8  19   9      141.83      150.69     60.33 o 
 -13  20   9     4072.55     4556.96    425.18 o 
 -12  20   9     2199.17     2542.49    305.66 o 
 -11  20   9     2610.64     2160.42    546.08 o 
 -10  20   9        7.33       50.27     58.31 o 
  -9  20   9     4086.23     4310.90    246.00 o 
  -8  20   9    13329.48    13839.14    444.29 o 
  -7  20   9     8960.29     9486.24    253.96 o 
  -6  20   9     1287.77     1082.84    105.97 o 
  -5  20   9      541.36      384.50    103.44 o 
  -4  20   9     5128.91     5373.88    167.84 o 
  -3  20   9    19676.17    20496.36    336.56 o 
  -2  20   9     2828.50     2853.83    329.69 o 
  -1  20   9       87.21       71.06     67.05 o 
   0  20   9     8266.51     8685.79    340.93 o 
   1  20   9     5402.06     6237.93    239.63 o 
   2  20   9     1949.84     1839.18     90.62 o 
   3  20   9     2917.87     2800.17    159.56 o 
   4  20   9     2781.33     2955.28    268.18 o 
   5  20   9      215.13      161.27     78.79 o 
   6  20   9     4000.62     4203.71    240.70 o 
   7  20   9     3943.72     3640.25    440.49 o 
   8  20   9      213.66      213.81    161.55 o 
 -13  21   9      370.01      308.06    115.55 o 
 -12  21   9        0.58      107.53     44.94 o 
 -11  21   9       31.85       11.99     47.52 o 
 -10  21   9        1.29      101.10     59.37 o 
  -9  21   9     1804.95     1256.86    171.35 o 
  -8  21   9      355.49      246.62    131.98 o 
  -7  21   9      708.07      532.76    102.09 o 
  -6  21   9     1063.40     1067.66     82.01 o 
  -5  21   9      197.52      182.53     53.85 o 
  -4  21   9     1083.04      936.85    119.89 o 
  -3  21   9     1437.79     1303.54    147.57 o 
  -2  21   9     4028.22     4033.29    129.70 o 
  -1  21   9     3593.84     3665.46    120.68 o 
   0  21   9      875.37      875.29    173.57 o 
   1  21   9      170.18      104.41     74.93 o 
   2  21   9      124.33       58.04    116.31 o 
   3  21   9      717.15      639.00    104.66 o 
   4  21   9      765.51      639.11    123.13 o 
   5  21   9      638.20      676.68    106.06 o 
   6  21   9       22.43       62.16     45.14 o 
   7  21   9      200.43      192.17     98.49 o 
 -12  22   9      429.47      249.03     91.17 o 
 -11  22   9     3132.45     3266.31    191.50 o 
 -10  22   9      320.23      291.23     72.96 o 
  -9  22   9     2553.95     2632.91    198.12 o 
  -8  22   9     6831.09     7471.53    387.60 o 
  -7  22   9     4381.85     4359.49    243.84 o 
  -6  22   9     1666.06     1554.90    440.90 o 
  -5  22   9     1631.28     1628.04     89.15 o 
  -4  22   9     5438.64     5642.04    177.19 o 
  -3  22   9    11081.64    11903.09    235.57 o 
  -2  22   9     2206.51     2132.73    141.81 o 
  -1  22   9        1.91       75.56     34.61 o 
   0  22   9     9293.49     9854.95    277.40 o 
   1  22   9     4436.12     4955.14    183.37 o 
   2  22   9      199.64      139.62     53.77 o 
   3  22   9     2789.50     3158.38    177.00 o 
   4  22   9     2135.39     1790.15    298.71 o 
   5  22   9     1090.37     1002.75    141.92 o 
   6  22   9     8978.61     9202.65    512.61 o 
   7  22   9     7376.12     7928.24    474.87 o 
 -12  23   9      118.58       20.29     92.88 o 
 -11  23   9     1293.67      997.16    138.52 o 
 -10  23   9      159.64       51.05     54.96 o 
  -9  23   9       23.74      -38.56     64.39 o 
  -8  23   9     1256.44     1173.93    394.61 o 
  -7  23   9     6091.08     6708.55    346.15 o 
  -6  23   9     1848.81     1842.77    193.73 o 
  -5  23   9     1121.58      939.99    121.13 o 
  -4  23   9      136.19       72.79     64.03 o 
  -3  23   9      823.85      621.59    124.58 o 
  -2  23   9        0.60       -6.53     72.30 o 
  -1  23   9       93.65      131.96     66.44 o 
   0  23   9     3351.06     3371.97     77.07 o 
   1  23   9     1339.01     1322.17    256.04 o 
   2  23   9       11.72       27.14     68.58 o 
   3  23   9      455.81      317.43    157.80 o 
   4  23   9      963.22      769.22    140.77 o 
   5  23   9       62.67      151.78    210.98 o 
   6  23   9     3586.03     3756.61    906.25 o 
   7  23   9      718.21      857.71    469.85 o 
 -11  24   9      577.75      420.59    129.59 o 
 -10  24   9        0.06      -74.81     79.59 o 
  -9  24   9       68.97      141.25     52.17 o 
  -8  24   9      936.76      751.96    220.19 o 
  -7  24   9     1169.76      728.91    290.82 o 
  -6  24   9     1765.95     1892.57    345.65 o 
  -5  24   9     1032.98      855.07    159.88 o 
  -4  24   9     4871.24     5193.58    300.66 o 
  -3  24   9     4466.27     4818.15    226.87 o 
  -2  24   9     1070.92     1204.72    171.54 o 
  -1  24   9      507.10      528.22    111.41 o 
   0  24   9     3884.90     4073.64    349.80 o 
   1  24   9      726.45      705.32    122.22 o 
   2  24   9       27.56       57.80    117.11 o 
   3  24   9      345.76      287.83    110.57 o 
   4  24   9       83.45       70.99     71.47 o 
   5  24   9      729.84      516.40    159.41 o 
   6  24   9     8145.58     8845.77    499.53 o 
 -11  25   9      751.03      517.13    160.28 o 
 -10  25   9      137.24      138.18     71.90 o 
  -9  25   9      488.49      293.90    106.90 o 
  -8  25   9     2886.27     2637.48    304.99 o 
  -7  25   9     6983.44     7875.62    734.46 o 
  -6  25   9     1844.61     1830.96    289.64 o 
  -5  25   9      356.66      160.58    111.27 o 
  -4  25   9     1575.47     1444.72    215.13 o 
  -3  25   9     1920.45     1618.72     93.51 o 
  -2  25   9      879.02      812.97    121.82 o 
  -1  25   9      240.64      144.90     48.49 o 
   0  25   9      241.16      208.19     59.79 o 
   1  25   9      152.49      170.45     53.57 o 
   2  25   9     3007.74     3271.32    208.73 o 
   3  25   9      883.29      595.59    135.35 o 
   4  25   9      277.12      305.26     74.54 o 
   5  25   9       20.38      300.36    197.98 o 
   6  25   9     1610.69     1303.35    219.83 o 
 -10  26   9      104.86      185.89     98.09 o 
  -9  26   9       63.68      123.85     71.79 o 
  -8  26   9      640.13      685.07    288.93 o 
  -7  26   9     4223.04     4220.02    351.31 o 
  -6  26   9      254.88      127.99    170.08 o 
  -5  26   9      631.17      572.20    129.38 o 
  -4  26   9     7577.73     7716.87    334.45 o 
  -3  26   9     1955.31     2013.23    143.34 o 
  -2  26   9      288.78      204.13     72.52 o 
  -1  26   9     1443.43     1056.54    151.46 o 
   0  26   9       86.99       56.33     47.26 o 
   1  26   9      228.50      118.57     93.95 o 
   2  26   9     2742.39     2560.19    182.40 o 
   3  26   9      170.24      149.66    111.63 o 
   4  26   9     1787.06     1299.99    242.46 o 
   5  26   9      415.28      337.34    306.73 o 
  -9  27   9     1263.91     1055.71    219.89 o 
  -8  27   9     2519.81     2610.42    472.48 o 
  -7  27   9     5274.56     5944.93    793.15 o 
  -6  27   9     2091.24     1748.66    497.95 o 
  -5  27   9      631.86      651.95    120.56 o 
  -4  27   9     1388.23     1185.28    176.40 o 
  -3  27   9     1141.65     1002.29    141.77 o 
  -2  27   9     1033.40      924.40    135.93 o 
  -1  27   9      243.71      230.77     59.15 o 
   0  27   9        0.49      -65.02     65.02 o 
   1  27   9       70.16      147.42     54.42 o 
   2  27   9       25.14       10.66     49.46 o 
   3  27   9        1.26       42.61    100.49 o 
   4  27   9       10.26      122.15    194.14 o 
  -8  28   9     1350.22     1286.62    190.16 o 
  -7  28   9     5825.05     6293.80    463.72 o 
  -6  28   9     2305.86     1955.37    363.93 o 
  -5  28   9     1513.03     1177.53    199.95 o 
  -4  28   9     5612.54     5616.10    407.71 o 
  -3  28   9     1339.60     1225.42    204.83 o 
  -2  28   9       93.56       33.79     37.45 o 
  -1  28   9     3173.26     3121.43    203.09 o 
   0  28   9      963.26      754.06    107.71 o 
   1  28   9     1239.70     1060.57    181.04 o 
   2  28   9     4637.39     4944.99    385.07 o 
   3  28   9      608.17      619.49    136.13 o 
  -7  29   9      775.90      631.07    120.14 o 
  -6  29   9      218.33       73.49     86.90 o 
  -5  29   9     3502.40     3920.84    485.90 o 
  -4  29   9        0.01       23.13     41.54 o 
  -3  29   9        4.00       39.62    100.81 o 
  -2  29   9      421.18      470.20    135.45 o 
  -1  29   9      483.61      426.11     71.44 o 
   0  29   9       20.45      116.07     58.09 o 
   1  29   9     2931.14     2679.60    234.67 o 
   2  29   9     6079.92     7102.61    367.73 o 
  -6  30   9      994.27      771.01    156.97 o 
  -5  30   9      518.58      446.49    150.98 o 
  -4  30   9      872.28      695.48    147.80 o 
  -3  30   9      258.36      189.02    125.81 o 
  -2  30   9     1263.47      991.11    197.85 o 
  -1  30   9      713.39      625.48     96.39 o 
   0  30   9       84.63      119.51     55.55 o 
   1  30   9       86.82      127.75     57.89 o 
  -4  31   9      112.62       31.18     75.27 o 
  -3  31   9       96.35      164.91     82.31 o 
  -2  31   9      128.31       -0.90     51.83 o 
  -1  31   9        0.97       36.59     70.38 o 
 -16   0  10     2347.79     2037.38    586.84 o 
 -15   0  10     5754.38     6032.84    366.53 o 
 -14   0  10     2009.62     1851.68    291.43 o 
 -13   0  10     7708.46     7947.14    385.46 o 
 -12   0  10    16434.11    18102.17    613.40 o 
 -11   0  10      258.83      199.32     79.55 o 
 -10   0  10    39924.97    41408.69    884.18 o 
  -9   0  10    61041.95    66215.20   2001.00 o 
  -8   0  10     2939.74     3431.18    222.43 o 
  -7   0  10       19.41      -26.07     64.50 o 
  -6   0  10     2957.94     2799.72    151.33 o 
  -5   0  10    14107.85    14598.82    532.00 o 
  -4   0  10    12058.52    12323.50    430.15 o 
  -3   0  10      339.22      150.05     59.66 o 
  -2   0  10    47917.77    48116.16   1067.36 o 
  -1   0  10    17028.18    17303.05    584.32 o 
   0   0  10    21397.80    18884.26    469.52 o 
   1   0  10     1630.46     1714.21    245.75 o 
   2   0  10    10561.53    10651.28    434.93 o 
   3   0  10    13771.32    14286.67    617.76 o 
   4   0  10     2151.87     2307.37    304.86 o 
   5   0  10    31981.39    34186.43   1092.30 o 
   6   0  10     4401.62     4568.48    151.70 o 
   7   0  10    11375.90    11967.55    720.86 o 
   8   0  10     5293.89     4848.08    265.39 o 
   9   0  10     1807.24     1655.12    184.37 o 
  10   0  10      637.39      475.65     97.67 o 
 -16   1  10      351.99      334.88    117.90 o 
 -15   1  10      343.23      262.88     98.13 o 
 -14   1  10      865.03      703.47    112.25 o 
 -13   1  10      195.52      273.03     70.67 o 
 -12   1  10       14.96       75.58     70.35 o 
 -11   1  10       96.36       96.59     46.34 o 
 -10   1  10       31.95      152.66     54.88 o 
  -9   1  10      226.16      330.39     89.61 o 
  -8   1  10      815.80      829.69     96.72 o 
  -7   1  10     1952.60     2071.53    206.66 o 
  -6   1  10      554.01      421.96     74.22 o 
  -5   1  10       22.14      -70.38     70.38 o 
  -4   1  10     3789.13     3987.70    177.96 o 
  -3   1  10      233.45      255.93     42.91 o 
  -2   1  10     7111.55     6371.44    288.79 o 
  -1   1  10    16700.97    17445.97    412.59 o 
   0   1  10     8260.45     7875.94    239.81 o 
   1   1  10     3602.75     3359.67     76.73 o 
   2   1  10      475.87      591.32    203.13 o 
   3   1  10       15.32       88.86     50.30 o 
   4   1  10      182.81      102.22     56.46 o 
   5   1  10        0.97      -80.38     95.09 o 
   6   1  10      557.89      562.02     88.38 o 
   7   1  10      872.24      806.62    139.81 o 
   8   1  10      160.46       86.65     54.72 o 
   9   1  10      225.47      133.27     51.02 o 
  10   1  10       37.56       95.37    117.70 o 
 -16   2  10     6137.14     6235.41    515.90 o 
 -15   2  10     9981.68    10570.38    393.68 o 
 -14   2  10     2592.18     2734.56    174.94 o 
 -13   2  10     6027.60     6461.65    245.41 o 
 -12   2  10    17237.99    18493.87    313.95 o 
 -11   2  10     1708.30     1804.71    156.90 o 
 -10   2  10    17194.48    18125.03    374.77 o 
  -9   2  10    45297.78    50239.02    749.36 o 
  -8   2  10     1110.38     1383.63    131.29 o 
  -7   2  10      355.44      263.91     74.79 o 
  -6   2  10      171.36       55.92     67.82 o 
  -5   2  10     5789.26     6036.47    262.87 o 
  -4   2  10      904.47      869.05    128.16 o 
  -3   2  10       18.32       69.41     26.31 o 
  -2   2  10    29431.93    29970.27    468.80 o 
  -1   2  10    18431.31    19056.99    329.94 o 
   0   2  10     4631.42     4450.67    173.16 o 
   1   2  10       24.23       10.03     67.30 o 
   2   2  10     1320.74     1431.61    156.96 o 
   3   2  10     6361.21     5731.39    170.53 o 
   4   2  10     4214.39     3833.99    226.03 o 
   5   2  10    19364.29    20586.99    436.59 o 
   6   2  10     5651.98     5588.96    258.25 o 
   7   2  10     8911.30     8540.45    447.03 o 
   8   2  10     6754.13     7385.25    272.81 o 
   9   2  10     1505.77     1283.89    139.22 o 
  10   2  10     1305.60     1017.98    150.09 o 
 -16   3  10      268.80      224.00     61.44 o
[truncated: 163,802 more chars]
